# Supplementary material for: Ancient tortoise hunting in the southwest Pacific
Source: Sci Rep. 2016 Dec 6;6:38317. doi: 10.1038/srep38317 (PMC5138842; doi:10.1038/srep38317)
Supplement: Supplementary Table S2 [file srep38317-s2.xls]

## Sheet: Table 2
Season	ID	FS	Area	Sq	feat	Layer	Spit	Depth	EL	S	POR	NISP	Weight gm
2006	AMF.136655	30	3b	5.1		disturbed 2/3			AS/CL	?	co	1	7.31
2004	223	717	3a	1.5		2/3		60-110	AS/CL	l	co	1	2.41
2009	1093	202	3a	5.5		2	5		AS/CL	l	co	1	7.2
2010	1032	476	Quarry edge	N7		2	4		AS/CL	r	co	1	3.6
2004	AMF.136662	2455	3a	0.2		2/3	posthole	110-120	AS/CL		co	1	4.46
2008	1277	455	7c	13		1			AS/CL		co	1	4.33
2010	1014	68	2ext	I+O		1			CA	l	ap	1	0.16
2008	1230	1872	3a	2.8		3	3		CA	r	ap	1	0.15
2009	1174	2666	3a	0.5		3	2		CA	r	ap cd	1	0.39
2004	272	717	3a	1.5		2/3		60-110	CA		cn ap cd	2	1.44
2006	1789	485	3b	4.8		2/3			CA		cn co	1	0.33
2006	1794	747	3b	2.3		2/3			CA		cn co	1	0.48
2010	1015	452	2ext	H15		2	1		CA		cn co	1	0.59
2010	1013	632	3bext	1.12/2.12/1.13/2.13		2/3			CA		cn co	1	0.56
2005	287	3000	2	J2-3	B5	disturbed 2/3		0-20	CA		co	1	0.92
2005	288	3025	2	J6		disturbed 2/3		0-20	CA		co	1	3.45
2005	282	3045	2	G10		disturbed 2/3		0-20	CA		co	1	0.54
2005	285	3065	2	J2		2/3		20-30	CA		co	1	0.6
2005	1	3068	2	J9		2/3		0-20/23	CA		co	1	0.67
2005	456	3207	2	I2		2/3		0-10	CA		co	2	1.75
2005	457								CA		co	1	0.59
2008	1226	776	3a	4.8		2	3		CA		co	2	0.49
2008	1231	1338	3a	3.9		2	4		CA		co	1	0.51
2010	1014	68	2ext	I+O		1			CA		co	1	0.51
2010	1170	478	Quarry edge	N5		2	4		CA		co	1	0.44
2010	1013	632	3bext	1.12/2.12/1.13/2.13		2/3			CA		co	1	0.64
2006	1793	1458	3b	1.5		2			CA		pr co	1	0.76
2008	1226	776	3a	4.8		2	3		CA		pr co	1	0.73
2010	1359	2081	2ext	C18		2	2		CA		ap fr	1	0.24
2010	1023	358	2ext	H16		2	1		CA		cn co	1	1.58
2010	1012	1931	2ext	C13		2	2		CA		cn co	1	0.14
2008	1225	1874	3a	4.4		2	5		CA		cn co ap cd	1	0.57
2004	2	2404	3a	4.1		2/3			CA		co	1	2
2005	458	3041	2	H10		disturbed 2/3		0-20	CA		pr co	1	0.5
2006	1111	97	3b	4.8		2			CAD	l	bl ds fr	1	0.79
2010	1670	2975	3a	1.10/1.11		2			CAD	l	bl fr	1	2.23
2006	419	236	3b	2.5		2			CAD	l	co	1	7.13
2006	415	253	3b	1.2		2			CAD	l	co	1	5.6
2006	408		3b	3.4		2/3 disturbed			CAD	l	co	1	2.41
2004	402	533	3a	1.4		2/3		120-layer 3	CAD	l	dsh co	1	3.52
2004	396	722	3a	1.3		2/3		60-120	CAD	l	dsh co	1	7.78
2008	623	776	3a	4.8		2	3		CAD	l	dsh co	1	4.55
2009	565	229	3a	3.3		3	1		CAD	l	dsh co	1	3.47
2006	1122	350	3b	2.2		2			CAD	l	dss co	2	1.16
2008	1348	840	3a	2.7		2	3		CAD	l	dss fr	2	1.2
2010	1350	371	2ext	F19		2	1		CAD	l	dss fr	1	0.46
2004	401	528	3a	1.4		2/3		110-120	CAD	l	dss lt	1	1.09
2004	401	528	3a	1.4		2/3		110-120	CAD	l	dss me	1	0.88
2004	400	562	3a	1.7		2/3		60-75	CAD	l	prs co	1	1.23
2006	956	385	3b	6.6		2			CAD	l	prs co	1	3.88
2006	408		3b	3.4		2/3 disturbed			CAD	l	prs co	1	0.9
2006	408		3b	3.4		2/3 disturbed			CAD	l	prs co	1	4.47
2008	617	840	3a	2.7		2	3		CAD	l	prs fr	1	2.35
2004	60	528	3a	1.4		2/3			CAD	l	psh co	1	9.41
2004	397	1622	3a	2.1		2/3		100-110	CAD	l	psh co	1	6.36
2005	954	3000	2	J2-3	B5	2/3 disturbed		0-20	CAD	l	psh co	1	1.03
2005	200	3248	2	I8		2/3			CAD	l	psh co	1	9.91
2005	579	4895	2	K1/L1		2/3			CAD	l	psh co	1	5.5
2005	579	4895	2	K1/L1		2/3			CAD	l	psh co	2	7.43
2006	957	176	3b	2.4		2			CAD	l	psh co	1	2.48
2006	1109	203	3b	2.1		2/3			CAD	l	psh co	1	1.13
2006	409	238	3b	4.6		2			CAD	l	psh co	1	8.92
2006	953	282	3b	1.4		2			CAD	l	psh co	1	18.7
2006	407	322	3b	1.3		2			CAD	l	psh co	1	4.62
2006	961	329	3b	1.3		2			CAD	l	psh co	1	5.93
2006	417	349	3b	2.2		2			CAD	l	psh co	1	7.2
2006	405	353	3b	2.3		2			CAD	l	psh co	1	5.97
2006	412	363	3b	3.5		2			CAD	l	psh co	1	7.54
2006	958	1484	3b	1.9-4.9		2/3			CAD	l	psh co	1	2.96
2008	613	881	3a	2.6		2	3		CAD	l	psh co	1	6.63
2009	564	11	3a	7.4		2	6		CAD	l	psh co	1	2.08
2009	563	359	3a	6.6		3	1		CAD	l	psh co	3	14.52
2010	572	603	2ext	G14		2	1		CAD	l	psh co	1	4.82
2010	571	632	3bext	1.12/2.12/1.13/2.13		2/3			CAD	l	psh co	2	13.22
2010	575	1330	2ext	G14		2	2		CAD	l	psh co	1	0.39
2010	577	173	2ext	G+H 19+20		1			CAD	l	shmd1/2	1	4.43
2006	1151	190	3b	3.2		2/3			CAD	l	shmd1/3	1	0.93
2006	959	321	3b	1.3		2			CAD	l	shmd1/3	1	2.95
2010	1371	26	2ext	I+J 11+12		1			CAD	l	shmd1/3	1	1.24
2006	1111	97	3b	4.8		2			CAD	l	shmd1/4	1	4.56
2010	569	351	2ext	E20		2	1		CAD	l	shmd1/4	1	1.54
2004	393	717	3a	1.5		2/3		60-110	CAD	l	shmd3/5	1	3.56
2004	394	938	East spoil heap				surface		CAD	l	shmd3/5	1	7.44
2006	412	363	3b	3.5		2			CAD	l	shmd3/5	1	2.32
2006	413	565	3b	2.6		3	3		CAD	l	shmd3/5	1	6.65
2006	414	1308	3b	3.7		3	3		CAD	l	shmd3/5	1	2.88
2009	568	152	3a	6.4	1	2	6		CAD	l	shmd3/5	1	4.42
2010	576	395	2ext	G17		2	1		CAD	l	shmd3/5	1	2.76
2008	619	1619	3a	6.6		3	5		CAD	l	shpr1/2	1	1.49
2006	410	236	3b	2.5		2			CAD	l	shpr3/5	1	13.31
2004	AMF.136653	513	3a	1.2		2/3		125-135	CAD	l		1	0
2006	964	338	3b	6.7		2/3			CAD	r	bl fr	1	2.48
2008	615	1474	3a	2.4		2	4		CAD	r	co	1	13.72
2008	624	1508	3a	3.5		2	4		CAD	r	co	1	1.31
2004	398	504	3a	1.2		2/3		0-90	CAD	r	dsh co	1	6.73
2005	392	3025	2	J6		disturbed 2/3		0-20	CAD	r	dsh co	1	5.4
2009	567	147	3a	6.7		2	6		CAD	r	dsh co	1	4.22
2008	1685	1496	3a	3.4		2	4		CAD	r	dss lt	1	1.13
2004	395	513	3a	1.2		2/3		125-135	CAD	r	prs co	1	2.38
2004	AMF.136647	1802	Deep Pit	Central					CAD	r	prs co	1	10.19
2005	580	3481	2	G7		2/3			CAD	r	prs co	1	3.43
2008	618	16	3a	SE general		1			CAD	r	prs co	1	6.56
2008	614	1496	3a	3.4		2	4		CAD	r	prs co	1	3.83
2008	620	1496	3a	3.4		2	4		CAD	r	prs co	2	1.82
2010	729	446	2ext	G15		2	1		CAD	r	prs co	1	2.44
2004	393	717	3a	1.5		2/3		60-110	CAD	r	psh co	2	6.72
2004	118	722	3a	1.3		2/3		60-120	CAD	r	psh co	1	9.92
2004	AMF.136652	783	3a	1.4	feature	3		140-150	CAD	r	psh co	1	10.45
2004	399	2295	3	1.2		2/3			CAD	r	psh co	1	5.29
2006	411	97	3b	4.8		2			CAD	r	psh co	1	4.58
2006	406	190	3b	3.2		2/3			CAD	r	psh co	3	5.54
2006	955	207	3b	1.5		2			CAD	r	psh co	1	1.08
2006	953	282	3b	1.4		2			CAD	r	psh co	2	13.47
2006	953	282	3b	1.4		2			CAD	r	psh co	1	8.53
2006	959	321	3b	1.3		2			CAD	r	psh co	1	6.1
2006	417	349	3b	2.2		2			CAD	r	psh co	1	2.19
2006	418	374	3b	4.5		2			CAD	r	psh co	1	2.31
2006	416	401	3b	3.6		2			CAD	r	psh co	1	3.4
2006	408		3b	3.4		2/3 disturbed			CAD	r	psh co	2	9.18
2008	621	915	3a	5.7		2	3		CAD	r	psh co	1	1.08
2008	622	1215	3a	5.7		2	4		CAD	r	psh co	1	2.43
2009	566	412	3b	6.9/7.7/7.8/7.9		2			CAD	r	psh co	2	7.69
2010	569	351	2ext	E20		2	1		CAD	r	psh co	1	5.16
2010	578	1830	Quarry edge	M6		2	2		CAD	r	psh co	1	6.28
2010	570	2584	2ext	I14		3		base	CAD	r	psh co	1	9.77
2010	573	2975	3a	1.10/1.11		2			CAD	r	psh co	1	9.43
2005	963	3281	2	H8		2/3			CAD	r	shmd1/2	1	1.62
2006	962	1565	3b	6.6		2/3			CAD	r	shmd1/2	1	0.94
2006	960	1877	3b	1.7	feature 15	2/3			CAD	r	shmd1/2	1	2.45
2005	1345	3215	2	H2		2/3		0-20	CAD	r	shmd1/3	1	2.16
2009	1110	328	3a	6.5		3	1		CAD	r	shmd1/4	1	5.2
2006	412	363	3b	3.5		2			CAD	r	shmd3/5	1	7.39
2010	574	844	2ext	H13		2	1		CAD	r	shmd4/5	1	5.75
2010	730	1122	2ext	H17		2	2		CAD	r	shpr1/2	1	3
2006	408		3b	3.4		2/3 disturbed			CAD	r	shpr3/5	1	1.15
2004	398	504	3a	1.2		2/3		0-90	CAD	r	psh co	1	8.28
2005	965	350	3b	2.2		2/3			CAD		bl fr	1	0.76
	1692		3b	3.3/3.4		2			CAD		bl fr	1	0.26
2006	1315	282	3b	1.4		2			CAD		dss fr	1	0.8
2006	1313	374	3b	4.5		2			CAD		dss fr	1	0.46
2005	1334	3404	2	I3		2/3			CAD		sh fr	1	1.14
2004	267	31	Deep Pit	SW Cnr					CE	l	ap	1	0.41
2006	1790	321	3b	1.3		2			CE	l	ap co	1	1.79
2008	1229	1484	3a	7.8		2	4		CE	l	ap co	1	0.31
2009	1834	233	3a	7.7		2	7		CE	l	ap co	1	1.87
2010	1012	1931	2ext	C13		2	2		CE	l	ap co	1	0.07
2004	272	717	3a	1.5		2/3		60-110	CE	l	ap cr	1	0.71
2006	1795	176	3b	2.4		2			CE	l	ap cr	1	0.76
2008	1227	2271	3a	5.4		2	5		CE	l	ap cr	1	0.33
2008	1227	2271	3a	5.4		2	5		CE	l	ap cr	1	0.26
2010	1355	731	2ext	D14		2	1		CE	l	bdr fr	1	1.61
2004	268	678	3a	1.1		2/3		100-105	CE	r	ap	1	0.57
2006	1796	353	3b	2.3		2			CE	r	ap cd	1	0.29
2006	1784	350	3b	2.2		2			CE	r	ap co	1	0.26
2006	1788	379	3b	3.8		2			CE	r	ap co	1	0.73
2004	279	528	3a	1.4		2/3			CE	r	ap cr	1	0.42
2006	1796	353	3b	2.3		2			CE	r	ap cr	1	0.42
2008	1227	2271	3a	5.4		2	5		CE	r	ap cr	1	0.3
2010	1016	1625	Quarry edge	M5		2	2		CE	r	ap cr	1	0.62
2004	275	949	3a	6.1	A	3		0-20	CE		ap cr	2	2.75
2010	1178	785	Quarry edge	N5		2	5		CE		ap fr	1	0.39
2010	1012	1931	2ext	C13		2	2		CE		ap fr	1	0.25
2010	1009	2443	2ext	B20		2	3		CE		ap fr	1	0.25
2010	1372	375	2ext	H19		2	1		CE		bdr fr	1	1.49
2004	279	528	3a	1.4		2/3			CE		cn cd	1	1.15
2004	279	528	3a	1.4		2/3			CE		cn co	1	1.2
2004	272	717	3a	1.5		2/3		60-110	CE		cn co	1	1.4
2006	1791	155	3b	4.7		2			CE		cn co	1	0.9
2006	1787	203	3b	2.1		2/3			CE		cn co	1	0.61
2006	1796	353	3b	2.3		2			CE		cn co	1	1.01
2008	1227	2271	3a	5.4		2	5		CE		cn co	1	0.64
2008	1227	2271	3a	5.4		2	5		CE		cn co	1	0.61
2008	1227	2271	3a	5.4		2	5		CE		cn co	3	0.86
2006	1785	363	3b	3.5		2			CE		cn cr	1	1.86
2006	1792	402	3b	3.6		2			CE		cn cr	1	0.82
2006	999	515	3b	3.8		3	1		CE		cn cr	1	0.39
2010	1136	412	3bext	3.12/3.13/4.12/4.13		2			CE		cn cr	1	1.15
2010	1018	2720	Trench 3	A12		2			CE		cn cr	1	1.54
2006	2017	190	3b	3.2		2/3			CE		cn fr	1	0.68
2010	1019	554	Quarry edge	N4		2	4		CE		cn fr	1	0.69
2005	280	3210	2	G2		2/3		0-20	CE		co	1	3.36
2009	1835	946	3b	?		3	1		CE		cr bdr	1	0.59
2006	1785	363	3b	3.5		2			CE		pr bdr ap cr	1	1.63
2006	1797	170	3b	5.7		2			CE		pr co	1	0.3
2006	1796	353	3b	2.3		2			CE		pr co	1	0.61
2008	1224	501	3a	4.9		2	2		CE		pr co	1	0.55
2010	1021	1499	3bext	1.12		3	1		CE		pr co	2	0.32
2004	2	2404	3a	4.1		2/3			CE		co	2	3.83
2008	1244	953	3a	3.5		2	3		CP	r	co	1	1.3
2005	384	3404	2	I3		2/3			CP		co	1	1.12
2006	1180	350	3b	2.2		2			CP		co	1	0.57
2008	1278	602	7c	15		1		0-10	CP		co	1	0.95
2008	1252	631	3a	4.9		2	3		CP		co	1	0.44
2008	1235	846	3a	2.8		2	3		CP		co	1	1.61
2008	1254	1036	7c	6	1				CP		co	1	0.72
2008	1249	1215	3a	5.7		2	4		CP		co	1	1.03
2008	1256	1502	3a	6.8		2	4		CP		co	1	0.62
2008	1255	1504	3a	4.2		2	5		CP		co	1	0.42
2008	993	2163	3a	4.6		2	5		CP		co	1	2.12
2008	1236		3a	3.4		2	4		CP		co	1	0.65
2010	1053	194	2ext	G+H 17+18		1			CP		co	1	0.48
2008	1276	34	3a	SW general		1			CP		co`	1	1.48
2008	994	2226	3a	4.6		2	4		CP		psh co	1	1.03
2010	1071	347	2ext	G18		2	1		CP		psh co	1	0.36
2006	256	398	3b	5.5/5.6		2			CP/TS		co	1	1.47
2008	1240	1481	3a	7.3		2	5		CP/TS		co	1	1.56
2009	1087	745	3b	1.10/2.10/3.10/1.11/2.11/3.11		2/3			CP/TS		co	1	1.58
2009	1084	2553	3a	0.5		2	5		CP/TS		co	1	0.36
2009	1689	2664	3a	0.5		3	2		CP/TS		co	1	0.46
2010	1031	10	2ext	E+F 15+16		1			CP/TS		co	1	1.16
2010	1062	40	2ext	E+F 17+18		1			CP/TS		co	1	0.54
2010	1026	108	2ext	A+B 20		1			CP/TS		co	1	0.57
2010	1363	395	2ext	G17		2	1		CP/TS		co	1	0.56
2010	1076	1215	2ext	J13		2	2		CP/TS		co	1	0.23
2010	1055	2425	2ext	C20		2	3		CP/TS		co	1	0.74
2004	376	1563	3b	7.4		2/3 disturbed		40-55/65	CP1	l	co	1	1.99
2009	1096	233	3a	7.7		2	7		CP1	l	co	1	0.63
2004	375	942	3a	6.1		2/3 disturbed		0-20	CP1	r	co	1	0.58
2005	382	3005	2	J4		2/3 disturbed		0-20	CP1	r	co	1	3.53
2006	250	349	3b	2.2		2			CP1	r	co	1	3.33
2009	1087	745	3b	1.10/2.10/3.10/1.11/2.11/3.11		2/3			CP1	r	co	1	2.06
2010	1063	68	2ext	I+O		1			CP1	r	co	1	1.28
2010	1030	192	2ext	I+J 19+20		1			CP1	r	co	1	0.94
2005	381	3485	2	G6		2/3			CP2	l	co	1	1
2005	378	4953	2	I4		3	1		CP2	l	co	1	0.53
2006	372	190	3b	3.2		2/3			CP2	l	co	1	0.5
2006	249	341	3b	5.6		2			CP2	l	co	1	0.41
2010	1041	395	2ext	G17		2	1		CP2	l	co	1	1.81
2005	385	3089	2	J4		2/3		20-25	CP2	l	psh co	1	0.75
2006	374	170	3b	5.7		2			CP2	r	co	1	1.61
2009	1095	1105	3b	L2		2			CP2	r	co	1	0.58
2010	1068	379	2ext	H17		2	1		CP2	r	sh co	1	0.51
2005	284	3068	2	J9		2/3		0-20/23	CP3	l	co	1	0.5
2006	1001	492	3b	6.7/6.8		2			CP3	l	co	1	0.69
2009	1088	2614	3a	0.5		3	2		CP3	l	co	1	0.97
2010	1033	460	2ext	H18		2	1		CP3	l	co	1	0.46
2005	2010	3025	2	J6		2/3 disturbed		0-20	CP3	l	sh co	1	1.33
2005	228	3435	2	H3		2/3 disturbed			CP3	r	co	1	1.54
2005	386	3958	2	H4		3	2	55-65	CP3	r	co	1	3.86
2006	252	363	3b	3.5		2			CP3	r	co	1	1.15
2009	1084	2553	3a	0.5		2	5		CP3	r	co	1	0.92
2010	1044	210	2ext	F17		1		0-13	CP3	r	co	1	0.91
2006	261	203	3b	2.1		2/3			CP3	r	lt co	1	0.55
2004	221	562	3a	1.7		2/3		60-75	CP4	l	co	1	3.11
2009	1089	152	3a	6.4	1	2	6		CP4	l	co	1	0.94
2006	1003	321	3b	1.3		2			CP4	l	co us	1	1.59
2005	384	3404	2	I3		2/3			CP4	l	us fr	1	0.41
2009	1091	2150	3b	2.11		3	3		CP4	r	co	1	0.98
2010	1078	505	3bext	3.12/3.13/4.12/4.13		2/3			CP4	r	co	1	2.68
2006	246	715	3b	2.4		2/3			CP5	r	co	1	0.69
2010	1062	40	2ext	E+F 17+18		1			CP5	r	co	1	0.35
2010	1074	47	3bext	5.12/5.13		2			CP5	r	co	1	0.43
2010	1073	214	2ext	G+H 19+20		1			CP5	r	co	1	0.59
2005	232	3000	2	J2/J3	B5	2/3 disturbed			CP6	l	co	1	1.23
2006	1003	321	3b	1.3		2			CP6	l	co	1	1.03
2006	253	97	3b	4.8		2			CP8		co	1	0.42
2009	1812	528	Quarry edge	M1/M2/N1		2			CPI	r	cr co	1	3.22
2006	1672	203	3b	2.1		2/3			CRN	l	mx cd fr	1	0.78
2009	488	2553	3a	0.5		2	5		CRN	l	mx cd fr	1	1.53
2006	1669	397	3b	5.5/5.6		2			CRN	l	mx co	1	2.24
2004	1387	694	3a	6.1		2/3		120-130	CRN	r	mx cd	1	1.78
2004	1686	2469	3a	0.3		2/3		80-110	CRN	r	mx co	1	1.02
2006	1672	203	3b	2.1		2/3			CRN	r	mx co	1	2.94
2006	1672	203	3b	2.1		2/3			CRN		fn co	2	3.56
2006	1691	781	2ext	B18		3	1		CRN		fn fr	1	0.74
2006	1672	203	3b	2.1		2/3			CRN		orb fr	1	1.18
2006	1672	203	3b	2.1		2/3			CRN		sko fr	4	1.54
2010	491	2861	Quarry edge	J7		3			CRN		sko fr	1	1.1
2004	1169	670	3a	1.1		2/3		70-100/110	Dermal armour		us fr	1	1.65
2004	227	1443	3	7.2		2/3		0-48cm	Dermal armour		us fr	1	1.92
2004	1176	2310	3	7.5		2/3		surface-38/66	Dermal armour		us fr	1	2.97
2006	AMF.136650	253	3B	1.2		2			Dermal armour		us fr	1	3.68
2006	AMF.136646	349	3B	2.2		2			Dermal armour		us fr	1	7.01
2009	1963	2553	3a	0.5		2	5		dermal shell		us fr	1	4.19
2009	1963	2553	3a	0.5		2	5		dermal shell		us fr	1	1.31
2009	1967	2666	3a	0.5		3	2		dermal shell		us fr	1	7.38
2010	1957	2888	Quarry edge	J3		2			dermal shell		us fr	1	1.46
2004	174	722	3a	1.3		2/3		60-120	FIB	l	co	1	13.62
2005	970	4696	2	K1/L1 3b7.6/7.7		2/3			FIB	l	co	2	2.38
2006	967	176	3b	2.4		2			FIB	l	co	2	6.54
2008	769	1508	3a	3.5		2	4		FIB	l	co	1	5.89
2006	984	134	3	1.1		2/3			FIB	l	dsh co	1	8.07
2006	968	361	3b	general clearance		disturbed		surface	FIB	l	dsh co	1	1.79
2006	973	485	3b	4.8		2/3			FIB	l	dsh co	1	0.71
2010	976	1790	Quarry edge	M7		2	2		FIB	l	dsh co	1	2.72
2008	1807	1120	3a	2.5		2	4		FIB	l	dss co	1	0.8
2009	1829	2512	3a	0.4		2	5		FIB	l	dss co	1	0.52
2005	208	3235	2	F1		2/3		0-10	FIB	l	prs	1	1
2006	966	1484	3b	1.9-4.9		2/3			FIB	l	psh co	1	17.01
2008	975	1874	3a	4.4		2	5		FIB	l	psh co	1	3.15
2010	1819	2975	3a	1.10/1.11		2			FIB	l	psh co	1	1.01
2010	770	1184	3bext	1.13		3	1		FIB	l	sh co	1	5.01
2006	987	321	3b	1.3		2			FIB	l	shmd1/2	1	1.37
2010	2003	12	2ext	G+H 11+12		1			FIB	l	shmd1/2	1	1.97
2006	1164	190	3b	3.2		2/3			FIB	l	shmd1/3	1	1.65
2006	990	445	2ext	F16		2	1		FIB	l	shmd1/3	1	1.02
2006	986	579	3	1.1		2/3			FIB	l	shmd1/4	1	3.9
2006	987	321	3b	1.3		2			FIB	l	shmd3/5	1	1.06
2008	1690	1541	3a	7.6		2	5		FIB	l	shmd4/5	1	1.11
2010	1140	339	2ext	E18		2	1		FIB	l	shpr1/2	1	2.33
2008	1807	1120	3a	2.5		2	4		FIB	l	shpr1/3	1	1.7
2006	1818	353	3b	2.3		2			FIB	r	co	1	0.67
2006	978	1484	3b	1.9-4.9		2/3			FIB	r	co us	6	12.87
2008	1822	2367	3a	3.5		2	5		FIB	r	dsh co	2	4.43
2006	982	466	3b	4.1		2 disturbed			FIB	r	dss co	1	5.05
2010		1830	Quarry edge	M6		2	2		FIB	r	dss co	3	6.15
2005	969	3267	2	I6		2/3			FIB	r	prs co	1	0.81
2008	974	763	3a	5.8		2	3		FIB	r	psh co	1	2.69
2008	974	763	3a	5.8		2	3		FIB	r	psh co	2	2.55
2010	979	446	2ext	G15		2	1		FIB	r	sh co	1	1.92
2008		829	3a	7.9		2	3		FIB	r	sh md1/4	1	2.01
2005	971	3227	2	G9		2/3		surface	FIB	r	shds1/3	1	3.08
2006	980	41	3b	5.8		disturbed 2/3			FIB	r	shmd1/2 fr	1	2.57
2006	987	321	3b	1.3		2			FIB	r	shmd3/5	1	3.06
2009	977	226	3a	5.3		2	6		FIB	r	shmd3/5	1	8.21
2010	1815	1434	3bext	1.12		3	1		FIB	r	shmd4/5	1	2.92
2008	983	548	3a	5.9		2	2		FIB	r	shpr1/2	1	0.92
2006	1166	190	3b	3.2		2/3			FIB	r	shpr1/4	1	1.71
2006	967	176	3b	2.4		2			FIB	r	shpr1/4	2	1.95
2010	981	372	2ext	G16		2	1		FIB		shmd fr	1	1.22
2008	2023	1580	3a	7.4		2	5		FIB		shmd1/3	1	0.64
2010	2004	1607	2ext	D16		2	2		FIB		shmd1/3	1	1.81
2008	771	2308	3a	4.5		2	6		FIB		shmd1/4	1	1.62
2006	857	176	3b	2.4		2			FM	l	co	1	9.34
2006	1637	1541	3b	2.1		3	1		FM	l	co	1	32.41
2008	599	548	3a	5.9		2	2		FM	l	co	1	43.1
2008	594	1047	3a	3.6		2	4		FM	l	co	2	38.16
2008	iso	1120	3a	2.5		2	4		FM	l	co	3	24.75
2008	596	1481	3a	7.3		2	5		FM	l	co	1	9.52
2008	611	2226	3a	4.6		2	4		FM	l	co	2	5.94
2008	590	1411	3a	5.6		2	4		FM	l	co us	4	25.32
2006	113	14	3b	general north		disturbed 2/3			FM	l	pr co	1	8.19
2006	1103	236	3b	2.5		2			FM	l	pr hd fr	1	2.96
2004	865	83	3a	2.1		2 disturbed			FM	l	prs co	1	3.71
2004	62	1802	Deep Pit	Central					FM	l	psh co	1	31.97
2006	99a	236	3b	2.5		2			FM	l	psh co	1	13.82
2006	AMF.136642	322	3b	1.3		2			FM	l	psh co	1	62.98
2006	8	374	3b	4.5		2			FM	l	psh co	3	24.27
2006	111	1257	3b	3.6	Burial 31	3			FM	l	psh co	1	17.47
2006	866	1564	3b	6.6		2/3			FM	l	psh co	1	0.54
2008	591	1120	3a	2.5		2	4		FM	l	psh co	1	41.57
2008	597	1474	3a	2.4		2	4		FM	l	psh co	3	36.41
2008	iso	1496	3a	3.4		2	4		FM	l	psh co	1	6.79
2008		1508	3a	3.5		2	4		FM	l	psh co	1	28.69
2009	487	30	3a	6.3		2	5		FM	l	psh co	1	31.59
2009	480	2501	3a	7.1		2	5		FM	l	psh co	1	6.02
2010	469	102	2ext	I+J 19+20		1			FM	l	psh co	1	40.51
2010	472	412	3bext	3.12/3,13/4.12/4.13		2			FM	l	psh co	4	18.79
2010	474	554	Quarry edge	N4		2	4		FM	l	psh co	1	1.72
2005	441	3276	2	I4		2/3			FM	l	sh co	1	3.55
2006	79	14	3b	general north		2/3 disturbed			FM	l	sh co	1	13.53
2006	76	97	3b	4.8		2			FM	l	sh co	1	21.37
2006	78	170	3b	5.7		2			FM	l	sh co	1	8.7
2006	583	238	3b	4.6		2			FM	l	sh co	1	5.74
2006	867	282	3b	1.4		2			FM	l	sh co	1	3.49
2006	859	361	3b	general clearance		disturbed		surface	FM	l	sh co	1	7.89
2006	85	891	2ext	B17		3.1			FM	l	sh co	1	16.23
2006	350	914	3b	4.6	feature	3	1		FM	l	sh co	6	5.6
2006	868	1835	2ext	B12		3.2			FM	l	sh co	1	22.52
2006	860	1904	3b	1.4		3	1		FM	l	sh co	1	4.57
2008	612	881	3a	2.6		2	3		FM	l	sh co	1	4.42
2010	472	412	3bext	3.12/3,13/4.12/4.13		2			FM	l	sh co	1	5.64
2010	465	1207	2ext	E17		2	2		FM	l	sh co	1	25.12
2010	475	2720	Trench 3	A12		2			FM	l	sh co	1	6.41
2004	68	1698	3a	4.1		2/3		120-130	FM	l	shd1/2	2	11.2
2010	751	500	2ext	D19		2	1		FM	l	shds lt	1	3.44
2004	582	537	3a	1.4		3		120-130	FM	l	shds1/2	1	11.79
2004	864	1670	3a	5.1		2/3		130-140	FM	l	shds1/2	1	5.24
2006	1103	236	3b	2.5		2			FM	l	shds1/3	1	2.95
2005	2011	3025	2	J6		2/3 disturbed		0-20	FM	l	shds1/3 cd	3	3.4
2010	468	2081	2ext	C18		2	2		FM	l	shds3/5	1	10.91
2008	1694	730	Mound 2	a					FM	l	shmd1/2	1	5.16
2009	1101	1501	3b	3.11		3	1		FM	l	shmd1/2	1	3.19
2010	463	1140	2ext	H16		2	2		FM	l	shmd1/2	1	5.19
2010	461	1538	2ext	C17		2	2		FM	l	shmd1/2	1	4.26
2006	862	485	3b	4.8		2/3			FM	l	shmd1/2 cd	1	1.44
2005	861	3244	2	J1		2/3			FM	l	shmd1/5	1	9.87
2005	189	4271	2	B11		2/3	1		FM	l	shmd3/5	1	13.42
2005	1102	4630	2	L1		2/3			FM	l	shmd3/5	1	12.78
2006	855	1772	3	1.1		3	2		FM	l	shmd3/5	1	11.51
2008	595	846	3a	2.8		2	3		FM	l	shmd3/5	1	6.45
2010	477	26	2ext	I+J 11+12		1			FM	l	shmd3/5	1	11.78
2010	471	766	2ext	E14		2	2		FM	l	shmd3/5	1	22.42
2009	1100	2516	3a	0.7		2	5		FM	l	shmd4/5	1	6.29
2006	7	238	3b	4.6		2			FM	l	shpr fr	1	0.91
2005	183	3203	2	F2		2/3		0-20cm	FM	l	shpr1/2	5	28.03
2006	753	401	3b	3.6		2			FM	l	shpr1/2	1	5.36
2006	95	914	3b	4.6	feature	3	1		FM	l	shpr1/2	1	5.17
2010	746	442	2ext	D17		2	1		FM	l	shpr1/2	1	4.49
2010	473	577	2ext	I14		2	1		FM	l	shpr1/2	1	16.13
2010	467	1798	2ext	C15		2	2		FM	l	shpr1/2	1	14.68
2010	461	1538	2ext	C17		2	2		FM	l	shpr2/3	1	5.23
2006	22	207	3b	1.5		2			FM	l	shpr3/5	3	60.69
2004	854	717	3a	1.5		2/3		60-110	FM	l	shpr3/5 cr	1	7.04
2010	476	455	2ext	J19		2	1		FM	l	shpr4/5	1	39.11
2010	587	2781	Quarry edge	K4		3			FM	l	shpr4/5	1	46.33
2004	50	1692	3a	4.1		2/3		100-110	FM	r	co	7	37.47
2006	404	207	3b	1.5		2			FM	r	co	1	21.02
2006	858	356	3b	2.3		2			FM	r	co	2	31.15
2006	102	397	3b	5.5/5.6		2			FM	r	co	4	49.68
2009	484	128	3a	6.7		2	6		FM	r	co	4	33.89
2010	1222	477	Quarry edge	N6		2	4		FM	r	co	1	7.49
2010	464	632	3bext	1.12-2.12/1.13-2.13		2/3			FM	r	co	2	18.6
2008	611	2226	3a	4.6		2	4		FM	r	pr fr	1	0.73
2006	1309	914	3b	4.6	feature	3	1		FM	r	prs	2	1.28
2006	99b	236	3b	2.5		2			FM	r	prs co	1	18.88
2004	173	669	3a	1.1		2/3		70-100/110	FM	r	psh co	1	10.68
2005	181a	4441	2	B3		3	1		FM	r	psh co	2	26.62
2006	856	385	3b	6.6		2			FM	r	psh co	1	16.53
2008		2271	3a	5.4		2	5		FM	r	psh co	1	28.4
2009	483	148	3b	4.11/5.11/4.10/5.10		1			FM	r	psh co	4	15.21
2009	481	208	3a	5.7		2	6		FM	r	psh co	1	25.93
2009	485	309	3a	5.5		2	5		FM	r	psh co	1	23.89
2010	464	632	3bext	1.12-2.12/1.13-2.13		2/3			FM	r	psh co	1	9.69
2004	57	52	Deep Pit	SW Cnr					FM	r	sh co	1	28.85
2004	56	533	3a	1.4		2/3		120-layer 3	FM	r	sh co	1	2.25
2004	53	650	3a	1.6		3		90-105	FM	r	sh co	1	23.88
2004	53	650	3a	1.6		3		90-105	FM	r	sh co	1	18.5
2004	66	694	3a	6.1		2/3		120-130	FM	r	sh co	1	7.18
2004	65	2209	general surface collection						FM	r	sh co	2	19.33
2005	210	3343	2	C3		2/3			FM	r	sh co	1	5.66
2005	444	3454	2	H6		2/3			FM	r	sh co	1	2.47
2005	181b	4441	2	B3		3	1		FM	r	sh co	1	34.47
2006	109	331	2ext	A14		2 disturbed			FM	r	sh co	1	17.99
2006	755	374	3b	4.5		2			FM	r	sh co	1	2.89
2008	597	1474	3a	2.4		2	4		FM	r	sh co	1	15.16
2008	593	1619	3a	6.6		3	5		FM	r	sh co	1	59.03
2008	1657	2364	3a	3.2		2	6		FM	r	sh co	1	4.17
2009	484	128	3a	6.7		2	6		FM	r	sh co	1	21.71
2009	482	358	3a	6.6		3	1		FM	r	sh co	3	29.31
2009	486	528	Quarry edge	M1/M2/N1		2			FM	r	sh co	1	42.38
2009	486	528	Quarry edge	M1/M2/N1		2			FM	r	sh co	1	24.17
2010	466	488	2ext	J15		2	1		FM	r	sh co	1	15.72
2010	478	586	2ext	E16		2	1		FM	r	sh co	1	12.27
2010	464	632	3bext	1.12-2.12/1.13-2.13		2/3			FM	r	sh co	1	31.15
2010	470	1164	2ext	G15		2	2		FM	r	sh co	1	10.87
2010		1199	2ext	E16		2	1		FM	r	sh co	4	10.89
2010	479	1232	Quarry edge	N6		3	2		FM	r	sh co	1	30.83
2010		2859	Quarry edge	J5		3			FM	r	sh co	4	11.39
2005	1652	4122	2	A11		2/3			FM	r	sh fr	1	6.81
2010	750	40	2ext	E+F 17+18		1			FM	r	sh4/5	1	2.84
2010	460	2843	2ext	F14		3			FM	r	shds1/2	2	9.89
2005	194	3495	2	H4		2/3			FM	r	shds4/5	3	14.77
2006	863	509	3b	4.8		3	1		FM	r	shmd1/2	1	1.6
2005	1645	4835	2	G7		2/3	1	60-70	FM	r	shmd1/2 cr	1	3.22
2006	585	155	3b	4.7		2			FM	r	shmd1/4	1	3.91
2008	1661	981?	3a	5.9	burial 50	3	1		FM	r	shmd2/3	1	3.22
2005	852	1802	deep pit	central					FM	r	shmd3/5	1	35.63
2005	1099	4691	2	K1/L1 3b7.7-7.7		2/3			FM	r	shmd3/5	1	6.88
2006	857	176	3b	2.4		2			FM	r	shmd3/5	1	23.16
2009	853	412	3b	6.9/7.7/7.8/7.9		2			FM	r	shmd3/5	1	5.5
2010	1098	2005	Quarry edge	M+N 3+4		3	1		FM	r	shmd3/5	1	2.35
2010	851	2141	2ext	C21		2	2		FM	r	shmd3/5	1	2.01
2005	1641	4927	2	G6		2/3	1		FM	r	shmd4/5	1	13.72
2006	1990	467	3b	2.8		2/3			FM	r	shmd4/5	8	4.74
2008	654	113	3a	4.6		2	1		FM	r	shpr fr	1	3.5
2006	588	236	3b	2.5		2			FM	r	shpr1/2	1	14.08
2010	462	386	2ext	E19		2	1		FM	r	shpr1/3	1	6.83
2004	2035	717	3a	1.5		2/3		60-110	FM	r	shpr1/3 me	1	3.13
2004	54	34	Deep Pit	SW Cnr					FM	r	shpr3/5	1	7.48
2004	64	1468	3	3.2		3		62-82	FM	r	shpr3/5	1	8.78
2006	87	253	3b	1.2		2			FM	r	shpr3/5	1	21.35
2006	103	1240	2ext	B16		3.1			FM	r	shpr3/5	1	16.45
2004	291	2404	3a	4.1		2/3		130-140	FM	r	sh co	1	2.48
2009	485	309	3a	5.5		2	5		FM		ds fr	1	3.27
2005	586	4895	2	K1/L1		2/3			FM		shmd fr	1	3.69
2008	1999	2677	3a	4.7		3		fill between rocks	FM		shmd1/3	2	3.57
2010	1996	2073	2ext	C20		2	2		FM		shmd1/4 cd	1	3.11
2006	84	155	3b	4.7		2			HM	l	co	3	26.19
2006	131	322	3b	1.3		2			HM	l	co	1	21.16
2008	602	1120	3a	2.5		2	4		HM	l	co	3	23.14
2008	602	1120	3a	2.5		2	4		HM	l	co	1	18.33
2008	601	1508	3a	3.5		2	4		HM	l	co	1	8.55
2008	607	2271	3a	5.4		2	5		HM	l	co	1	29.17
2008	589	2367	3a	3.5		2	5		HM	l	co	1	32.07
2006	1129	776	2ext	A18		3	1		HM	l	ds fr	1	1.21
2004	81	537	3a	1.4		3		120-130	HM	l	dsh co	1	34.67
2006	842	82	3	2.1		2/3 disturbed			HM	l	dsh co	2	57.17
2006	AMF.136660	363	3b	3.5		2			HM	l	dsh co	2	19.18
2006	82	397	3b	5.5/5.6		2			HM	l	dsh co	1	16.26
2005	180	4957	2	I4		3	2		HM	l	dss co	1	8.39
2006	100	358	6b	9		2			HM	l	dss co	1	9.22
2008	650	1508	3a	3.5		2	4		HM	l	dss fr	1	6.23
2008	616	1645	3a	6.7		2	5		HM	l	dss fr	1	0.39
2008	607	2271	3a	5.4		2	5		HM	l	dss fr	1	3.78
2006	37	147	3b	2.6		2			HM	l	dss lt	1	16.62
2008	650	1508	3a	3.5		2	4		HM	l	dss lt	1	6.16
2010	1207	626	3bext	5.12-13/6.12-13		2/3			HM	l	dss lt	1	7.4
2008	616	1645	3a	6.7		2	5		HM	l	dss me	1	2.05
2006	1310	385	3b	6.6		2			HM	l	pr fr	1	2.01
2006	1318	460	3b	6.5/6.6		2			HM	l	pr fr	1	3.97
2006	835	385	3b	6.6		2			HM	l	pr hd	1	3.12
2009	832	2528	3a	0.3		3	1		HM	l	pr hd	1	9.26
2006	37	147	3b	2.6		2			HM	l	pr hd tc	2	12.17
2009	1185	412	3b	6.9/7.7/7.8/7.9		2			HM	l	pr lt	1	6.61
2009	1185	412	3b	6.9/7.7/7.8/7.9		2			HM	l	pr me	1	4.24
2006	835	385	3b	6.6		2			HM	l	pr tc	1	3.91
2006	1307	147	3b	2.6		2			HM	l	prs	2	5.55
2010	1213	2054	3bext	4.12		3	2		HM	l	prs co	1	6.91
	353								HM	l	prs co	5	39.07
2005	195	3708	2	F1		3	1	disturbed	HM	l	prs lt	1	5.89
2004	90	533	3a	1.4		2/3		120-layer 3	HM	l	psh co	2	37.26
2004	67	669	3a	1.1		2/3		70-100/110	HM	l	psh co	1	17.37
2004	59	722	3a	1.3		2/3		60-120	HM	l	psh co	6	68.6
2005	91	3400	2	I5		2/3			HM	l	psh co	2	49
2006	32	142	3b	1.6		2			HM	l	psh co	4	36
2006	840	176	3b	2.4		2			HM	l	psh co	1	22.46
2006	77	236	3b	2.5		2			HM	l	psh co	1	12.29
2006	94	238	3b	4.6		2			HM	l	psh co	1	5.47
2006	83	349	3b	2.2		2			HM	l	psh co	1	22.58
2006	AMF.136659	363	3b	3.5		2			HM	l	psh co	1	22.83
2008		776	3a	4.8		2	3		HM	l	psh co	1	7.04
2008		1187	3a	3.7		2	4		HM	l	psh co	1	27.79
2008	601	1508	3a	3.5		2	4		HM	l	psh co	1	28.77
2008	605	1645	3a	6.7		2	5		HM	l	psh co	1	32.77
2008	604	1980	3a	4.6		2	5		HM	l	psh co	1	20.31
2009	1186	56	3a	4.4		2	5		HM	l	psh co	4	65.21
2009	1182	152	3a	6.4	1	2	6		HM	l	psh co	1	13.98
2010	1207	626	3bext	5.12-13/6.12-13		2/3			HM	l	psh co	4	27.67
2010	1216	2794	Quarry edge	K7		2			HM	l	psh co	2	14.63
2005	178	4129	2	B1		3	2	150-160	HM	l	sh co	1	24.58
2006	110	134	3	1.1		2/3			HM	l	sh co	1	12.82
2006	349	185	3b	4.7		2			HM	l	sh co	1	3.89
2006	AMF.136657	187	3b	1.1		2/3			HM	l	sh co	1	50.8
2006	106	232	2ext	A12		disturbed 2/3			HM	l	sh co	1	21.01
2006	839	356	3b	2.3		2			HM	l	sh co	1	33.75
2008	1658	1974	3a	3.6		3	1		HM	l	sh co	2	69.09
2010	748	1122	2ext	H17		2	2		HM	l	sh co	1	9.75
2010	1219	2746	2ext	C14		3			HM	l	sh co	1	17.85
2009	1188	2184	3a	6.4	burial 58	3	6		HM	l	sh co cr	1	10.5
2010	1205	2781	Quarry edge	K4		3			HM	l	sh3/5	1	15.76
2008	647	2163	3a	4.6		2	5		HM	l	shds1/2	1	1.21
2006	96	410	2ext	A17		1			HM	l	shds1/3	2	7.29
2006	845	135	3b	4.2		2/3			HM	l	shds1/3 lt	1	4.02
2010	745	564	2ext	C20		2	1		HM	l	shds1/4	1	12.31
2004-2006	1813	?							HM	l	shds3/5	9	20.4
2005	1646	3010	2	J5		disturbed 2/3		0-20	HM	l	shmd1/2 cr	1	2.23
2006	581	14	3b	general north		disturbed 2/3			HM	l	shmd1/3	1	20.73
2004	754	34	deep pit	sw corner					HM	l	shmd3/5	1	10.51
2006	26	1005	3b	1.1		3	1		HM	l	shmd3/5	2	4.23
2010	1203	1843	2ext	C16		2	2		HM	l	shmd3/5	1	18.7
2004	1559	2446	3a	0.1		2/3		110-120	HM	l	shpr fr	1	1.22
2004	843	2628	3b	6.4		3		40/60-70/80	HM	l	shpr fr	1	4.11
2010	749	372	2ext	G16		2	1		HM	l	shpr fr	1	1.42
2005	185	3041	2	H10		disturbed 2/3		0-20	HM	l	shpr1/2	1	12.73
2005	192	4204	2	C1		2/3			HM	l	shpr1/2	1	11.25
2005	186	4327	2	C11		2/3			HM	l	shpr1/2	1	32.65
2006	835	385	3b	6.6		2			HM	l	shpr1/2	3	26.63
2006	347	3374	2	D4		2/3			HM	l	shpr1/2	1	22.76
2008	592	1212	3a	2.2		2	4		HM	l	shpr1/2	2	8.7
2008	600	1908	3a	6.2		2	5		HM	l	shpr1/2	1	12.58
2010	1202	795	2ext	F16		2	1		HM	l	shpr1/2	1	10.88
2010	1200	489	2ext	D20		2	1		HM	l	shpr1/3	2	10.5
2006	77	236	3b	2.5		2			HM	l	shpr1/4	1	4.61
2005	899	4185	2	B11		3	1		HM	l	shpr1/4 fr	1	2.18
2005	2009	3025	2	J6		disturbed 2/3		0-20	HM	l	shpr1/4 me	1	2
2010	1198	603	2ext	G14		2	1		HM	l	shpr1/5	1	3.88
2005	844	3025	2	J6		disturbed 2/3		0-20	HM	l	shpr1/5 fr	1	5.18
2008	603	858	3a	3.7		2	3		HM	l	shpr3/5	4	16.52
2010	1221	158	2ext	C+D 17+18		1			HM	l	shpr3/5	1	10.31
2006	31	14	3b	general north		disturbed 2/3			HM	l	shpr4/5	1	13.39
2006	AMF.136640	272	3b	3.3/3.4		2 disturbed			HM	r	co	2	12.79
2006	AMF.136641	272	3b	3.3/3.4		2 disturbed			HM	r	co	2	22.22
2006	1634	356	3b	2.3		2			HM	r	co	1	75.45
2008	604	1980	3a	4.6		2	5		HM	r	co	3	40.74
2009	1193	5	3a	7.2		2	5		HM	r	co	1	11.57
2009	1192	2459	3a	0.4		2	4		HM	r	co	2	44.61
2004	168	717	3a	1.5		2/3		60-110	HM	r	co	2	174.6
2008	598	2685	3a	5.2	10	3	4		HM	r	ds fr	2	2.71
2004	AMF.136656	1670	3a	5.1		2/3		130-140	HM	r	dsh co	3	48.27
2006	840	176	3b	2.4		2			HM	r	dsh co	1	18.07
2008	609	846	3a	2.8		2	3		HM	r	dsh co	1	5.52
2004	849	722	3a	1.3		2/3		60-120	HM	r	dss co	1	20
2006	AMF.136661	363	3b	3.5		2			HM	r	dss co	1	58.37
2006	989	321	3b	1.3		2			HM	r	dss lt	1	1.78
2008	606	667	3a	3.8		2	3		HM	r	pr cd	1	7.35
2005	1654	3481	2	G7		2/3			HM	r	pr fsa cd	1	3.32
2005	188	3222	2	I9		2/3		0-25	HM	R	pr fr	1	1.48
2004	848	2437	3a	0.1		2/3		80-110	HM	r	pr hd	1	4.55
2005	351	3219	2	I9		2/3		0-25	HM	r	pr hd	1	20.3
2006	82a	397	3b	5.5/5.6		2			HM	r	pr hd	1	2.8
2006	1995	190	3b	3.2		3.2			HM	r	pr lt	1	1.24
2009	1191	2553	3a	0.5		2	5		HM	r	pr lt	1	8.28
2009	2019	2573	3a	0.6		3	1		HM	r	pr lt fr	1	0.72
2004	1556	717	3a	1.5		2/3		60-110	HM	r	pr tc	1	2.92
2004	2049	669	3a	1.1		2/3		70-100/110	HM	r	pr tc	1	6.43
2008	1821	2271	3a	5.4		2	5		HM	r	pr tc co	1	3.2
2004	168	717	3a	1.5		2/3		60-110	HM	r	pr tc fr	1	3.72
2004	352	698	3a	6.1		2/3		130-140	HM	r	prs co	2	5.55
2008	608	1474	3a	2.4		2	4		HM	r	prs co	1	4.31
2010	1214	731	2ext	D14		2	1		HM	r	prs co	2	12.75
2010	1209	2975	3a	1.10/1.11		2			HM	r	prs co	4	18.86
2010	1202	795	2ext	F16		2	1		HM	r	prs fr	1	6.57
2004	168	717	3a	1.5		2/3		60-110	HM	r	psh co	2	19.06
2004	368	722	3a	1.3		2/3		60-120	HM	r	psh co	1	27.1
2005	191	3197	2	C1		2/3			HM	r	psh co	1	4.07
2005	182	4895	2	K1/L1		2/3			HM	r	psh co	2	21.64
2006	AMF.136658	187	3b	1.1		2/3			HM	r	psh co	1	30.98
2006	131	322	3b	1.3		2			HM	r	psh co	1	22.24
2006	80	353	3b	2.3		2			HM	r	psh co	1	1.98
2006	18	401	3b	3.6		2			HM	r	psh co	1	38.83
2006	847	460	3b	6.5/6.6		2			HM	r	psh co	2	29.99
2006	837	1484	3b	1.9-4.9		2/3			HM	r	psh co	4	40.57
2008	606	667	3a	3.8		2	3		HM	r	psh co	1	16.5
2008	iso	1196	3a	3.3		2	4		HM	r	psh co	1	14.65
2008	607	2271	3a	5.4		2	5		HM	r	psh co	1	10.21
2008	iso	2271	3a	5.4		2	5		HM	r	psh co	2	20.83
2009	1187	147	3a	6.7		2	6		HM	r	psh co	1	9.09
2010	1199	554	Quarry edge	N4		2	4		HM	r	psh co	5	63.17
2010	1207	626	3bext	5.12-13/6.12-13		2/3			HM	r	psh co	2	16.75
2010	1210	2631	2ext	G17		3			HM	r	psh co	1	22.62
2004	403	669	3a	1.1		2/3		70-100/110	HM	r	sh co	1	34.3
2004	71	903	3	6.3		2/3 disturbed			HM	r	sh co	1	2.77
2005	187	3476	2	Clearing Site		Surface			HM	r	sh co	1	20.86
2006	88	207	3b	1.5		2			HM	r	sh co	1	11.28
2006	834	371	3b			disturbed 2/3			HM	r	sh co	1	28.54
2006	835	385	3b	6.6		2			HM	r	sh co	1	10.29
2006	833	1943	3b	4.6		3			HM	r	sh co	1	17.56
2009	1183	51	3a	6.4		2	6		HM	r	sh co	1	26.25
2009	1189	745	3b	1.10/2.10/3.10/1.11/2.11/3.11		2/3			HM	r	sh co	1	13.7
2009	1190	1427	3b	1.11		2/3			HM	r	sh co	1	6.84
2010	1206	75	2ext	I+J 13+14		1			HM	r	sh co	1	6.21
2010	1215	210	2ext	F17		1	1	0-13	HM	r	sh co	3	68.51
2010	1201	372	2ext	G16		2	1		HM	r	sh co	1	12.26
2010	1217	1191	2ext	E18		2	2		HM	r	sh co	1	19.87
2010	1208	1963	Quarry edge	M7		3	1		HM	r	sh co	1	3.27
2010	1218	2761	2ext	E12		3			HM	r	sh co	1	10.59
2005	1653	3488	2	H4		disturbed 2/3			HM	r	shds lt fr	1	1.07
2004	168	717	3a	1.5		2/3		60-110	HM	r	shds1/2	1	10.75
2009	1377	187	3a	6.4	1	2	6		HM	r	shds1/2	1	8.24
2010	1212	693	2ext	E12		2	1		HM	r	shds1/2	2	16.92
2009	1168	2614	3a	0.5		3	2		HM	r	shds1/3	1	3.77
2006	835	385	3b	6.6		2			HM	r	shds1/3 lt	1	6.38
2005	850	3285	2	I6		2/3			HM	r	shds1/5	1	3.07
2009	1380	2614	3a	0.5		3	2		HM	r	shds1/5	1	1.69
2010	1351	210	2ext	F17		1		0-13	HM	r	shds1/5	1	2.18
2010	1356	411	2ext	G19		2	1		HM	r	shds1/5 lt	1	3.32
2008	602	1120	3a	2.5		2	4		HM	r	shds3/5	1	6.14
2009	1184	11	3a	7.4		2	6		HM	r	shmd1/3	1	10.94
2010	1195	770	2ext	F15		2	2		HM	r	shmd1/5	1	11
2010	747	205	2ext	E+F 17+18		1			HM	r	shmd3/5	1	8.57
2010	1126	102	2ext	I+J 19+20		1			HM	r	shpr fr	1	2.54
2005	188	3222	2	I9		2/3		0-25	HM	R	shpr1/2	1	36.17
2005	584	3454	2	H6		2/3			HM	r	shpr1/2	1	10.75
2006	97	49	6b			1		20-40	HM	r	shpr1/2	1	5.7
2006	AMF.136661	363	3b	3.5		2			HM	r	shpr1/2	1	39.86
2006	847	460	3b	6.5/6.6		2			HM	r	shpr1/2	1	10.17
2006	838	1984	3b	2.2		2/3			HM	r	shpr1/2	3	20.98
2006	836	2035	7c			3			HM	r	shpr1/2	1	24.11
2008	1693	2308	3a	4.5		2	6		HM	r	shpr1/2 fr	2	5.29
2010	1196	452	2ext	H15		2	1		HM	r	shpr1/2 fr	1	3.23
2004	168	717	3a	1.5		2/3		60-110	HM	r	shpr1/3	1	5.98
2004	63	783	3a	1.4	feature	3		140-150	HM	r	shpr1/3	2	14.91
2010	1220	1157	3bext	1.12-6.12/1.13-6.13				cleaning section	HM	r	shpr1/3	1	9.64
2010	1197	1427	3bext	2.12		3	1		HM	r	shpr1/3	1	6.56
2004	52	2469	3a	0.3		2/3		80-110cm	HM	r	shpr1/3 cr	1	6.65
2010	1194	6	2ext	E+F 15+16		1			HM	r	shpr1/3 fr	1	6.53
2006	846	3404	2	I3		2/3			HM	r	shpr1/4 fr	1	4.32
2005	179	3499	2	F4		2/3			HM	r	shpr3/5	1	12.52
2005	184	4445	2	D7		2/3	1		HM	r	shpr3/5	1	21.36
2006	92	63	6b	1		2			HM	r	shpr3/5	1	2.44
2006	114	272	3b	3.3/3.4		2 disturbed			HM	r	shpr3/5	1	9.09
2008	589	2367	3a	3.5		2	5		HM	r	shpr4/5	1	11.69
2010	1211	2304	2ext	D17		3			HM	r	shpr4/5	1	10.79
2008	603	858	3a	3.7		2	3		HM		ds fr	1	3.02
2006	847	460	3b	6.5/6.6		2			HM		dss co	2	8.19
2005	188	3222	2	I9		2/3		0-25	HM		dss fr	1	13.27
2008	610	2226	3a	4.6		2	4		HM		dss fr	1	3.36
2005	1681	3227	2	G9		2/3		surface	HM		pr tc fr	1	5.13
2008	C14 sample	1215	3a	5.7		2	4		HM		sh co	1	22.88
2010	1204	401	Quarry edge	N5		2	2		HM		shds fr	1	1.76
2008	2033	763	3a	5.8		2	3		HM		shmd1/4 fr	2	6.75
2004	2052	2437	3a	0.1		2/3		80-110	HM		shpr1/5 fr	1	0.75
2004	849	722	3a	1.3		2/3		60-120	HM/FM		ds fr	1	10.63
2008	649	2271	3a	5.4		2	5		HM/FM		ds fr	1	2.9
2010	752	1993	2ext	C12		2	2		HM/FM		ds fr	1	1.17
2006	40	155	3b	4.7		2			HM/FM		dss fr	1	2.17
2010	1351	210	2ext	F17		1		0-13	HM/FM		dss fr	1	6.9
2004	2021	533	3a	1.4		2/3		120-layer 3	HM/FM		end fr	1	2.3
2004	2025	2609	3b	6.3		disturbed 3		70-90	HM/FM		end fr	1	4.21
2008	2015	840	3a	2.7		2	3		HM/FM		end fr	1	2.27
2010	2013	626	3bext	5.12/5.13/6.12/6.13		2/3			HM/FM		end fr	2	4.68
2010	1830	2781	Quarry edge	K4		3			HM/FM		pr hd fr	1	14.41
2004	2024	717	3a	1.5		2/3		60-110	HM/FM		prs fr	1	5.16
2004	1993	111	2	B6		2/3		20-40	HM/FM		sh fr	1	5.57
2005	321	4392	2	C11	Burial 16	3			HM/FM		shds fr	1	1.18
2006	112	14	3b	General N		disturbed 2/3			HM	l		1	0
2005	991		3b	3.3/3.4		2/3			HY		co	1	0.49
2008	1814	2271	3a	5.4		2	5		LB		end fr	1	1.17
2010	2012	554	Quarry edge	N4		2	4		LB		end fr	2	9.68
2008	1258	953	3a	3.5		2	3		MC	r	co	1	1.73
2004	222	1468	3	3.2		3		62-82	MC		us fr	1	1.94
2004	219	1627	3a	2.1		3	1	110-120	MC1		co	1	0.74
2004	1667	505	3a	1.4		2		80-90	MR	l	hrm co	1	1.39
2006	492	397	3b	5.5/5.6		2			MR	l	hrm co	1	3.51
2009	489	66	3a	5.3		2	6		MR	l	hrm co	1	1.65
2004	2047	2404	3a	4.1		2/3		130-140	MR	r	co	2	1.24
2005	2000	3276	2	I4		2/3			MR	r	co	1	0.36
2004	1666	1665	3a	5.1		2/3		120-130	MR	r	hrm co	1	1.94
2006	492	397	3b	5.5/5.6		2			MR	r	hrm co	1	3.64
2010	490	654	2ext	F14		2	1		MR	r	hrm co	1	0.37
2005	1992	3285	2	I6		2/3			PEC	l	acr pr	1	2.98
2005	2051	3458	2	G3		disturbed 2/3			PEC	l	acr pr	1	1.88
2005	1994	4635	2	C9		2/3	1		PEC	l	acr pr	1	3.93
2008	799	1120	3a	2.5		2	4		PEC	l	anc arc co	1	8.07
2008	803	776	3a	4.8		2	3		PEC	l	anc co	1	3.89
2010	792	537	2ext	F15		2	1		PEC	l	anc co	1	0.79
2010	791	476	Quarry edge	N7		2	4		PEC	l	anc co	2	21.07
2009	779	2512	3a	0.4		2	5		PEC	l	gn co arc sc pr	1	15.46
2010	784	351	2ext	E20		2	1		PEC	l	gn co sc prs	1	12.82
2010	785	1245	2ext	J13	5	2			PEC	l	gn co sc prs	1	16.05
2008	804	840	3a	2.7		2	3		PEC	l	gn co sc psh	1	2.18
2008	798	2367	3a	3.5		2	5		PEC	l	gn sc co	4	32.02
2008	804	840	3a	2.7		2	3		PEC	l	gn sc pr	13	92.46
2004	89	717	3a	1.5		2/3		60-110	PEC	l	arc co	2	7.58
2005	825	3435	2	H3		disturbed 2/3			PEC	l	arc ds	1	3.43
2006	143	124	3b	2.7		2			PEC	l	arc ds	1	5.88
2006	157	349	3b	2.2		2			PEC	l	arc dsh co	1	8.34
2006	1134	124	3b	2.7		2			PEC	l	arc pr	1	1.86
2006	1298	349	3b	2.2		2			PEC	l	arc pr	1	3.89
2006	1282	398	3b	5.5/5.6		2			PEC	l	arc pr	1	1.14
2006	1154	761	3b	1.2		2/3			PEC	l	arc pr	1	3.32
2008	1695	1048	3a	4.7		2	4		PEC	l	arc pr	2	2.78
2008	805	1474	3a	2.4		2	4		PEC	l	arc pr	1	4.28
2010	1125	102	2ext	I+J 19+20		1			PEC	l	arc pr	1	2.78
2010	1375	1245	2ext	J13	5	2			PEC	l	arc pr	1	1.39
2010	1123	785	Quarry edge	N5		2	5		PEC	l	arc pr fr	1	2.05
2006	816	1984	3b	2.2		2/3			PEC	l	arc prs	1	8.86
2010	786	661	2ext	J13		2	1		PEC	l	arc prs	1	4.41
2005	360	3687	2	H6		3	1		PEC	l	arc psh co	1	18.69
2005	1341	3089	2	J4		2/3		20-25	PEC	l	arc sh	1	3.28
2008	1809	2367	3a	3.5		2	5		PEC	l	arc shds fr	1	4.2
2010	784	351	2ext	E20		2	1		PEC	l	arc shds1/4	1	1.35
2006	814	385	3b	6.6		2			PEC	l	co	3	23.2
2008	809	1508	3a	3.5		2	4		PEC	l	co	2	5.45
2004	167	513	3a	1.2		2/3		125-135	PEC	l	co us	1	12.64
2006	367	322	3b	1.3		2			PEC	l	co us	1	10.52
2006	152	747	3b	2.3		2/3			PEC	l	co us	1	21.16
2006	136		3b	3.3/3.4		2/3 disturbed			PEC	l	gn arc co sc prs	3	68.85
2004	823	533	3a	1.4		2/3		120-layer 3	PEC	l	gn arc pr	1	6.26
2005	1680	3227	2	G9		2/3		surface	PEC	l	gn arc pr	1	2.85
2010	948	1060	2ext	F17		2	2		PEC	l	gn arc prs	1	2.19
2010	1635	1428	3bext	7.12		3	1		PEC	l	gn arc sc pr	1	8.44
2005	211	3454	2	H6		2/3			PEC	l	gn co	1	57.97
2006	364	238	3b	4.6		2			PEC	l	gn sc	1	4.54
2005	951	3018	2	J9		disturbed 2/3	1	0-20	PEC	l	gn sc pr	1	5.29
2005	826	3419	2	G8		2/3			PEC	l	gn sc pr	1	1.58
2005	810	4722	2	B9		3	1	115-130	PEC	l	gn sc pr	1	10.02
2006	143	124	3b	2.7		2			PEC	l	gn sc pr	2	15.29
2006	154	397	3b	5.5/5.6		2			PEC	l	gn sc psh	1	8.12
2006	828	135	3b	4.2		2/3			PEC	l	gnb arc psh	1	4.09
2006	156	134	3	1.1		2/3			PEC	l	gnb arc sc psh	2	20.85
2006	363	570	3	5.1		disturbed 2/3			PEC	l	gnb co	1	8.81
2005	AMF.136645	4691	2	K1/L1 3b7.7-7.7		2/3			PEC	l	gnb sc	1	37.66
2006	157	349	3b	2.2		2			PEC	l	gnb sc co	1	29.81
2005	AMF.136644	4691	2	K1/L1 3b7.7-7.7		2/3			PEC	l	sc arc co	5	93.46
2009	777	2528	3a	0.3		3	1		PEC	l	sc bl fr	1	4.26
2009	783	528	Quarry edge	M1/M2/N1		2			PEC	l	sc dsh ds	1	6.88
2005	237	3400	2	I5		2/3			PEC	l	sc dss co	1	3.34
2005	820	3281	2	H8		2/3			PEC	l	sc md1/3	1	7.07
2004	365	2415	3b	7.4	Burial 10	3			PEC	l	sc pr	1	5.31
2005	1342	3029	2	J6		disturbed 2/3		0-20	PEC	l	sc pr	1	2.69
2005	1317	3248	2	I8		2/3			PEC	l	sc pr	5	8.01
2005	1340	3400	2	I5		2/3			PEC	l	sc pr	1	3.01
2006	1133	124	3b	2.7		2			PEC	l	sc pr	1	1.85
2010	1362	488	2ext	J15		2	1		PEC	l	sc pr	1	1.64
2010	788	790	2ext	E14		2	1		PEC	l	sc pr	1	5.15
2010	1153	26	2ext	I+J 11+12		1			PEC	l	sc pr fr	1	1.4
2005	822	3075	2	J8		2/3		20-23cm	PEC	l	sc prs	1	12.31
2006	819	41	3b	5.8		disturbed 2/3			PEC	l	sc prs	1	3.08
2006	155	401	3b	3.6		2			PEC	l	sc prs	1	17.56
2010	795	2248	2ext	E18		3			PEC	l	sc prs co	1	8.02
2006	160	155	3b	4.7		2			PEC	l	sc psh	1	10.62
2006	815	282	3b	1.4		2			PEC	l	sc psh	1	8.4
2008	805	1474	3a	2.4		2	4		PEC	l	sc psh	1	7.24
2009	780	233	3a	7.7		2	7		PEC	l	sc psh co	1	0.66
2005	211	3454	2	H6		2/3			PEC	l	sc shmd fr	2	28.45
2005	459	3481	2	G7		2/3			PEC	l	sc shmd fr	2	26.7
2005	303	3499	2	F4		2/3			PEC	l	sc shmd fr	1	0
2008	1825	988	3a	4.8		2	4		PEC	l	sc shmd3/5	1	2.18
2005	1836	3289	2	I5		2/3			PEC	r	acr pr	1	3.62
2010	1991	119	Quarry edge	0.3		3	final spit		PEC	r	acr pr	1	3.72
2006	150	1384	3b	2.1		2/3			PEC	r	acr prs	1	5.85
2008	807	1474	3a	2.4		2	4		PEC	r	anc	1	25.47
2009	781	361	3a	5.7	14	2	7		PEC	r	anc arc co	2	4.55
2008	802	833	3a	2.4		2	3		PEC	r	anc co	1	15.66
2009	782	222	3a	6.7		2	6		PEC	r	anc co	1	20.72
2009	783	528	Quarry edge	M1/M2/N1		2			PEC	r	anc co arc sc pr	2	43.19
2010	789	879	2ext	G20		2	2		PEC	r	anc sc pr	1	8.94
2010	796	2607	2ext	H15		2/3			PEC	r	anc sc pr	1	1.93
2008	800		Quarry deep pit						PEC	r	anc sc psh	1	30.5
2009	778	58	3a	6.3		2	5		PEC	r	arc anc co sc pr	1	18.01
2008	799	1120	3a	2.5		2	4		PEC	r	arc co	1	7.13
2008	801	1573	3a	3.3		2	5		PEC	r	arc co	1	7.3
2009	777	2528	3a	0.3		3	1		PEC	r	arc co	1	18.6
2009	811	2292	Quarry trench			1		0-40	PEC	r	arc co`	1	7.67
2006	841	176	3b	2.4		2			PEC	r	arc ds	1	1.62
2006	824	371	3b			disturbed 2/3			PEC	r	arc ds	1	2.18
2010	1162	1538	2ext	C17		2	2		PEC	r	arc pr	1	0.72
2010	1366	1986	2ext	D11		2			PEC	r	arc pr	1	0.77
2006	878	371	3b			disturbed 2/3			PEC	r	arc prs	1	3.97
2006	146	424	2ext	A16		disturbed 2/3			PEC	r	arc prs	1	6.6
2005	1660	3368	2	D5		2/3			PEC	r	arc sh fr	1	2.05
2006	132	202	3b	2.1		2/3			PEC	r	co	3	52.53
2008	808	1212	3a	2.2		2	4		PEC	r	co	2	37.4
2009	775	95	3a	6.5		2	6		PEC	r	co	1	25.87
2010	794	654	2ext	F14		2	1		PEC	r	co	2	1.43
2008	797	1196	3a	3.3		2	4		PEC	r	co us	1	17.7
2006	135	940	2ext	A16		2			PEC	r	dorsal scapular pt	1	0
2004	165	1570	3b	7.3		disturbed 2/3		50-75/95	PEC	r	gn	1	27.96
2004	1817	669	3a	1.1		2/3		70-100/110	PEC	r	gn acr pr	1	2.94
2006	367	322	3b	1.3		2			PEC	r	gn arc co	1	8.21
2005	831	3276	2	I4		2/3			PEC	r	gn arc fr	1	5.37
2006	821	356	3b	2.3		2			PEC	r	gn arc prs	2	12.13
2004	169	783	3a	1.4	feature	3		140-150	PEC	r	gn co	1	7.88
2006	147	475	3b	2.5		2			PEC	r	gn co	3	26.65
2006	1152	190	3b	3.2		2/3			PEC	r	gn sc pr	2	6.12
2006	1108	203	3b	2.1		2/3			PEC	r	gn sc pr	1	1.44
2006	151	353	3b	2.3		2			PEC	r	gn sc pr	1	5.9
2004	829	670	3a	1.1		2/3		70-100/110	PEC	r	gn sc psh	1	2.01
2006	138	409	3b	general south half		2/3			PEC	r	gn sc psh	1	10.2
2006	364	238	3b	4.6		2			PEC	r	gnb	1	11.3
2005	827	4696	2	K1/L1 3b7.6/7.7		2/3			PEC	r	gnb	2	6.64
2006	159	147	3b	2.6		2			PEC	r	gnb arc co sc pr	1	15.17
2006	369	374	3b	4.5		2			PEC	r	gnb co	1	27.24
2006	364	238	3b	4.6		2			PEC	r	gnb sc pr	1	8.89
2006	1327	1093	3b	3.7		2/3			PEC	r	md sh	1	8.2
2006	366	14	3b	general north		disturbed 2/3			PEC	r	sc dsh co	1	16.64
2006	830	1984	3b	2.2		2/3			PEC	r	sc dss	1	5.94
2005	1828	4895	2	K1/L1		2/3			PEC	r	sc fr	1	3.49
2005	1344	3435	2	H3		disturbed 2/3			PEC	r	sc pr	1	1.32
2005	1142	4625	2	3b7.6/7.7K1/L1		2/3		surface	PEC	r	sc pr	1	2.87
2006	148	424	2ext	A16		disturbed 2/3			PEC	r	sc pr	2	7.22
2010	1364	680	2ext	E15		2	1		PEC	r	sc pr	1	1.64
2010	1160	1369	Quarry edge	N4	under stone K	2/3			PEC	r	sc pr	1	2.1
2010	1161	1538	2ext	C17		2	2		PEC	r	sc pr	1	1.12
2010	1674	2196	2ext	A20		2	2		PEC	r	sc pr	1	6.49
2004	2031	2476	3a	0.3		2/3		110-130	PEC	r	sc pr1/2	1	4.92
2006	818	459	3b	6.5/6.6		2			PEC	r	sc prs	1	5.48
2008	806	1496	3a	3.4		2	4		PEC	r	sc prs co	1	4.34
2004	166	2290	3	2.2		3			PEC	r	sc psh	1	15.27
2006	817	356	3b	2.3		2			PEC	r	sc psh	1	8.1
2006	153	546	2ext	B17		2			PEC	r	sc psh	1	14.72
2006	816	1984	3b	2.2		2/3			PEC	r	sc psh	1	8.56
2008	801	1573	3a	3.3		2	5		PEC	r	sc psh	1	6.19
2009	776	2459	3a	0.4		2	4		PEC	r	sc psh co	1	17.07
2010	787	680	2ext	E15		2	1		PEC	r	sc psh co	1	20.57
2006	1325	321	3b	1.3		2			PEC	r	sc sh fr	1	2.36
2006	157	349	3b	2.2		2			PEC	r	sc shmd1/2	1	9.44
2010	793	852	3bext	1.12-6.12		section callapse			PEC	r	sc shmd1/2	3	6.57
2010	1827	231	2ext	F17		2	1		PEC	r	sc shmd3/5	1	2.49
2010	1167	379	2ext	H17		2	1		PEC	r	sc shmd3/5	1	4.37
2005	1319	3276	2	I4		2/3			PEC		arc fr	1	3.01
2008	1695	1048	3a	4.7		2	4		PEC		arc sh fr	1	1.44
2010	1352	766	2ext	E14		2	2		PEC		arc sh fr	1	1.68
2005	2020	3010	2	J5		disturbed 2/3		0-20	PEC		sc fr	1	1.41
2010	1158	603	2ext	G14		2	1		PEC		sc sh fr	1	1.02
2005	1311	3889	2	D6		3	3		PEC		sh fr	1	3.76
2006	1320	41	3b	5.8		disturbed 2/3			PEC		sh fr	1	2.65
2009	783	528	Quarry edge	M1/M2/N1		2			PEC		sh fr	1	3.3
2010	1124	1796	2ext	H2		2	2		PEC		sh fr	1	2.78
2005	AMF.136643	4691	2	K1/L1 3b7.7-7.7		2/3			PEC	l	arc dss co	1	17.91
2005	AMF.136643	4691	2	K1/L1 3b7.7-7.7		2/3			PEC	l	gnb arc	1	5.73
2005	215	3276	2	I4		2/3			PEC	l	dorsal scapular pt	1	0
2004	145	717	3a	1.5		2/3		60-110	PEC	l + r	includes glenoid	2	0
2004	163	653	3a	1.9		2/3		50-60	PEC	r	includes glenoid	1	0
2004	162	1622	3a	2.1		2/3		100-110	PEC	r	includes glenoid	1	0
2005	346	3235	2	F1		2/3		0-10	PEC	r	includes glenoid	1	0
2006	137	570	3b	5.1		2 disturbed			PEC	r	includes glenoid	1	0
2005	206	3435	2	H3		disturbed 2/3			PV	l	ilium	1	0
2004	221	562	3a	1.7		2/3		60-75	PH		co	1	2.16
2004	220	1622	3a	2.1		2/3		100-110	PH		co	1	1.31
2004	226	2616	3b	6.2		3		15-25	PH		co	1	2.33
2004	225	2901	3a	1.3		2/3		120-130	PH		co	1	0.59
2005	233	3086	2	J3		2/3		20-30	PH		co	1	0.7
2005	234	3224	2	H9		2/3		0-25	PH		co	1	0.87
2005	234	3224	2	H9		2/3		0-25	PH		co	1	0.83
2005	328	3276	2	I4		2/3			PH		co	1	1.59
2005	328	3276	2	I4		2/3			PH		co	1	0.8
2005	370	3400	2	I5		2/3			PH		co	1	1.56
2005	384	3404	2	I3		2/3			PH		co	1	0.98
2005	380	3408	2	H7		disturbed 2/3			PH		co	1	1.21
2005	383	3638	2	H5		2/3			PH		co	1	0.48
2005	235	4696	2	K1/L1		2/3			PH		co	1	2.8
2005	235	4696	2	K1/L1		2/3			PH		co	1	0.64
2005	296a	4895	2	K1/L1		2/3			PH		co	1	1.04
2006	255	155	3b	4.7		2			PH		co	1	0.57
2006	261	203	3b	2.1		2/3			PH		co	1	1.19
2006	254	253	3b	1.2		2			PH		co	1	1.72
2006	1000	282	3b	1.4		2			PH		co	1	1.33
2006	371	350	3b	2.2		2			PH		co	1	1.19
2006	252	363	3b	3.5		2			PH		co	1	0.64
2006	252	363	3b	3.5		2			PH		co	1	0.29
2006	1006	379	3b	3.8		2			PH		co	1	0.26
2006	AMF.136664	386	3b	6.6		2			PH		co	1	0.76
2006	244	386	3b	6.6		2			PH		co	1	1.19
2006	244	386	3b	6.6		2			PH		co	1	0.87
2006	238	416	3b	3.4		2			PH		co	1	1.46
2006	1007	510	3b	1.8		3	1		PH		co	1	0.44
2006	245	914	3b	4.6	feature	3	1		PH		co	1	0.4
2006	263	1234	3b	4.6		3	3		PH		co	1	0.66
2006	1081	1484	3b	1.9-4.9		2/3			PH		co	1	2.16
2008	1248	776	3a	4.8		2	3		PH		co	1	2.88
2008	1248	776	3a	4.8		2	3		PH		co	1	0.38
2008	1248	776	3a	4.8		2	3		PH		co	1	0.16
2008	1248	776	3a	4.8		2	3		PH		co	1	0.36
2008	1248	776	3a	4.8		2	3		PH		co	1	1.16
2008	1248	776	3a	4.8		2	3		PH		co	1	0.92
2008	1246	790	3a	2.9		2	3		PH		co	1	0.85
2008	1246	790	3a	2.9		2	3		PH		co	1	0.23
2008	1241	875	3a	2.4		2	3		PH		co	1	0.27
2008	1245	981	3a	5.9	Burial 50	3	1		PH		co	1	0.33
2008		1120	3a	2.5		2	4		PH		co	1	0.97
2008	1243	2271	3a	5.4		2	5		PH		co	1	0.49
2008	1243	2271	3a	5.4		2	5		PH		co	1	0.68
2008	1239	2367	3a	3.5		2	5		PH		co	1	1.57
2009	1089	152	3a	6.4	1	2	6		PH		co	1	1
2009	1089	152	3a	6.4	1	2	6		PH		co	1	0.36
2009	1087	745	3b	1.10/2.10/3.10/1.11/2.11/3.11		2/3			PH		co	1	1.95
2009	1097	1649	3b	L2		3	2		PH		co	1	1.74
2009	1689	2664	3a	0.5		3	2		PH		co	1	0.46
2010	1034	68	2ext	I+O		1			PH		co	1	0.92
2010	1071	347	2ext	G18		2	1		PH		co	1	0.79
2010	1035	392	2ext	F20		2	1		PH		co	1	0.58
2010	1075	438	2ext	F19		2	1		PH		co	1	3.13
2010	1059	459	2ext	I20		2	1		PH		co	1	0.94
2010	1061	509	2ext	D16		2	1		PH		co	1	0.58
2010	1077	554	Quarry edge	N4		2	4		PH		co	1	0.45
2010	1046	581	2ext	I16		2	1		PH		co	1	0.67
2010	1045	674	2ext	H14		2	1		PH		co	1	0.97
2010	1079	930	2ext	J12		2	1		PH		co	1	1.38
2010	1051	1159	2ext	H15		2	2		PH		co	1	2.15
2010	1056	1808	3bext	2.12		3	2		PH		co	1	1.05
2010	1029	2054	3bext	4.12		3	2		PH		co	1	0.38
2010	1052	1475	2	K3/L3/K4/L4		2			PH		dsh co	1	1.18
2006	247	932	3b	4.7		3	1		PH		dss	1	0.47
2010	1065	75	2ext	I+J 13+14		1			PH		dss co	1	0.64
2010	1064	214	2ext	G+H 19+20		1			PH		psh co	1	1.18
2008	1248	776	3a	4.8		2	3		PH		sh co	1	1.13
2009	1085	508	3b	6.9/7.7/7.8/7.9		2			PH		co	1	2.8
2010	1069	205	2ext	E+F/17+18		1			PH		co	1	0.48
2010	1673	2196	2ext	A20		2	2		PH		co	1	0.29
2005	1141	4625	2	3b7.6/7.7K1/L1		2/3		surface	PHD		shmd fr	1	1.93
2004	375	942	3a	6.1		2/3 disturbed		0-20	PHD		co	1	3.72
2005	232	3000	2	J2/J3	B5	disturbed 2/3			PHD		co	1	0.82
2005	230	3023	2	J7		disturbed 2/3		0-20	PHD		co	1	4.45
2005	236	3025	2	J6		disturbed 2/3		0-20	PHD		co	1	1.06
2005	233	3086	2	J3		2/3		20-30	PHD		co	1	1
2005	233	3086	2	J3		2/3		20-30	PHD		co	1	0.53
2005	290	3207	2	I2		2/3			PHD		co	1	0.71
2005	234	3224	2	H9		2/3		0-25	PHD		co	1	0.81
2005	315a	3264	2	I7		2/3			PHD		co	1	0.48
2005	231	3267	2	I6		2/3			PHD		co	1	2.07
2005	310	3450	2	F8		2/3			PHD		co	1	1.18
2005	286	3481	2	G7		2/3			PHD		co	1	1.72
2005	286	3481	2	G7		2/3			PHD		co	1	0.51
2005	229	4997	2	J3		2/3		39-54	PHD		co	1	1.57
2006	1002	41	3b	5.8		disturbed 2/3			PHD		co	1	0.99
2006	241	49	6b			1		20-40	PHD		co	1	2.98
2006	264	112	3b	1.7		2			PHD		co	1	2.13
2006	264	112	3b	1.7		2			PHD		co	1	1.27
2006	255	155	3b	4.7		2			PHD		co	1	1.33
2006	1005	176	3b	2.4		2			PHD		co	1	3.98
2006	372	190	3b	3.2		2/3			PHD		co	1	2.13
2006	261	203	3b	2.1		2/3			PHD		co	1	1.32
2006	251	238	3b	4.6		2			PHD		co	1	1.15
2006	251	238	3b	4.6		2			PHD		co	1	1.6
2006	251	238	3b	4.6		2			PHD		co	1	0.94
2006	251	238	3b	4.6		2			PHD		co	1	1.06
2006	258	338	3b	6.7		2			PHD		co	1	1.21
2006	258	338	3b	6.7		2			PHD		co	1	1.27
2006	258	338	3b	6.7		2			PHD		co	1	1.08
2006	249	341	3b	5.6		2			PHD		co	1	1.73
2006	249	341	3b	5.6		2			PHD		co	1	1.64
2006	250	349	3b	2.2		2			PHD		co	1	5.89
2006	260	353	3b	2.3		2			PHD		co	1	1.05
2006	248	374	3b	4.5		2			PHD		co	1	1.59
2006	AMF.136664	386	3b	6.6		2			PHD		co	1	1.31
2006	AMF.136665	397	3b	5.5/5.6		2			PHD		co	1	3.95
2006	AMF.136665	397	3b	5.5/5.6		2			PHD		co	1	1.14
2006	AMF.136665	397	3b	5.5/5.6		2			PHD		co	1	2.87
2006	AMF.136665	397	3b	5.5/5.6		2			PHD		co	1	4.35
2006	AMF.136663	402	3b	3.6		2			PHD		co	1	1.37
2006	238	416	3b	3.4		2			PHD		co	1	4.56
2006	238	416	3b	3.4		2			PHD		co	1	1.72
2006	1008	456	3b	2.6		2/3			PHD		co	1	1.68
2006	239	475	3b	2.5		2			PHD		co	1	4.85
2006	257		3b	3.3/3.4		2/3 disturbed			PHD		co	1	0.53
2008	1246	790	3a	2.9		2	3		PHD		co	1	1.35
2008	1238	846	3a	2.8		2	3		PHD		co	1	1.67
2008	992	881	3a	2.6		2	3		PHD		co	1	0.11
2008	1048	1048	3a	4.7		2	4		PHD		co	1	0.89
2008	1233	1120	3a	2.5		2	4		PHD		co	1	1.17
2008	1247	1158	3a	4.6		2	4		PHD		co	1	1.54
2008	1242	1355	3a	2.9		3	1		PHD		co	1	0.97
2008	1242	1355	3a	2.9		3	1		PHD		co	1	0.87
2008	1251	1371	3a	5.8		3	1		PHD		co	1	4.83
2008	1232	1508	3a	3.5		2	4		PHD		co	1	0.33
2008		1573	3a	3.3		2	5		PHD		co	1	1.37
2008	1988	1724	3	1.1		3	1		PHD		co	1	0.44
2008	994	2226	3a	4.6		2	4		PHD		co	1	3.9
2008	994	2226	3a	4.6		2	4		PHD		co	1	1.14
2008	1243	2271	3a	5.4		2	5		PHD		co	1	0.66
2008	1243	2271	3a	5.4		2	5		PHD		co	1	0.34
2008	1243	2271	3a	5.4		2	5		PHD		co	1	0.19
2008	1239	2367	3a	3.5		2	5		PHD		co	1	0.62
2009	1090	66	3a	5.3		2	6		PHD		co	1	1.2
2009	1086	71	3a	7.6		2	6		PHD		co	1	5.38
2009	1082	664	3b	1.10/2.10/3.10/1.11/2.11/3.11		2			PHD		co	1	4.63
2009	1083	2522	3a	0.6		2	5		PHD		co	1	0.89
2009	1094	2679	3a	0.4		3	1		PHD		co	1	1.15
2010	1636	12	2ext	G+H 11+12		1			PHD		co	1	1.65
2010	1062	40	2ext	E+F 17+18		1			PHD		co	1	1.94
2010	1074	47	3bext	5.12/5.13		2			PHD		co	1	1.95
2010	1028	62	2ext	C+D 19+20		1			PHD		co	1	0.87
2010	1037	130	2ext	E+F 20		1			PHD		co	1	1.22
2010	1060	173	2ext	G+H 19+20		1			PHD		co	1	1.41
2010	1060	173	2ext	G+H 19+20		1			PHD		co	1	0.74
2010	1053	194	2ext	G+H 17+18		1			PHD		co	1	5.73
2010	1064	214	2ext	G+H 19+20		1			PHD		co	1	1.86
2010	1073	214	2ext	G+H 19+20		1			PHD		co	1	2.08
2010	1070	351	2ext	E20		2	1		PHD		co	1	1.24
2010	1066	372	2ext	G16		2	1		PHD		co	1	2.06
2010	1066	372	2ext	G16		2	1		PHD		co	1	0.72
2010	1066	372	2ext	G16		2	1		PHD		co	1	1.69
2010	1066	372	2ext	G16		2	1		PHD		co	1	0.77
2010	1035	392	2ext	F20		2	1		PHD		co	1	1.09
2010	1027	446	2ext	G15		2	1		PHD		co	1	0.67
2010	1057	451	2ext	E16		2	1		PHD		co	1	0.9
2010	1038	537	2ext	F15		2	1		PHD		co	1	2.11
2010	1058	626	3bext	5.12/5.13/6.12/6.13		2/3			PHD		co	1	1.63
2010	1072	2607	2ext	H15		2/3			PHD		co	1	3.59
2010	1048	2902	Trench 3	A11		3			PHD		co	1	0.56
2006	256	398	3b	5.5/5.6		2			PHD		dsh co	1	0.7
2006	373	690	3b	3.6		3	2		PHD		dsh co	1	1.59
2008		1573	3a	3.3		2	5		PHD		prs co	1	1.72
2010	1034	68	2ext	I+O		1			PHD		prs co	1	1.35
2010	1067	363	2ext	H20		2	1		PHD		prs co	1	0.78
2010	1039	2961	3a	1.10/1.11		3			PHD		prs co	1	1.26
2006	373	690	3b	3.6		3	2		PHD		psh co	1	0.71
2010	1018	2720	Trench 3	A12		2			PHD		psh co	1	1.03
2005	1989	3609	2	G5		disturbed 2/3			PHD		sh co	1	0.3
2004	223	717	3a	1.5		2/3		60-110	PHD		us fr	1	0.68
2006	240	402	3b	3.6		2			PHI		co	1	0.72
2005	812	3613	2	F6		2/3			PV	l	arc psh	1	3.98
2009	1116	602	3b	4.10/4.11/5.10/5.11		2			PV	l	ds fr	1	1.05
2005	813	3267	2	I6		2/3			PV	l	gn co	1	10.51
2009	507	309	3a	5.5		2	5		PV	l	il co	1	33.69
2008	1811	1036	7c	6	1				PV	l	il ds	1	0.9
2006	1312	397	3b	5.5/5.6		2			PV	l	il dss co	2	4.1
2010	1130	1963	Quarry edge	M7		3	1		PV	l	il dss co	1	2.47
2006	1312	397	3b	5.5/5.6		2			PV	l	il pr	1	4.18
2009	508	202	3a	5.5		2	5		PV	l	il pr	1	18.84
2010	499	731	2ext	D14		2	1		PV	l	il pr	1	9.25
2009	1138	53	3a	6.4		2	6		PV	l	il pr fr	1	3.55
2004	2030	783	3a	1.4	feature	3		140-150	PV	l	il pr1/2	1	7.2
2008	638	1080	3a	3.6		2	4		PV	l	il prs	1	2.03
2006	130	236	3b	2.5		2			PV	l	il prs co	1	13.44
2006	1128	341	3b	5.6		2			PV	l	il prs lt	1	1.86
2005	546	3404	2	I3		2/3			PV	l	il psh	1	9.23
2008	628	1496	3a	3.4		2	4		PV	l	il psh	1	11.02
2008	629	1980	3a	4.6		2	5		PV	l	il psh	1	9.06
2010	790	460	2ext	H18		2	1		PV	l	il psh	2	29.6
2006	921	142	3b	1.6		2			PV	l	il psh co	1	10.25
2005	1679	3307	2	D1		2/3			PV	l	il sh fr	1	3.51
2004	51	575	3a	1.6		2/3	1	70-80	PV	l	il shmd fr	1	5.39
2009	1116	602	3b	4.10/4.11/5.10/5.11		2			PV	l	il shmd fr	2	4.82
2010	1127	2930	Quarry edge	I7		3			PV	l	il shmd fr	1	2.88
2004	2006	1627	3a	2.1		3	1	110-120	PV	l	il shmd lt	1	1.14
2006	1280	368	6B	9		3			PV	l	il shmd1/2	1	7.45
2009	1114	7	3a	7.3		2	6		PV	l	il shmd1/2	1	2.83
2010	504	621	2ext	J12		2	1		PV	l	il shmd1/2	1	1.92
2010	503	1026	2ext	F18		2	2		PV	l	il shmd1/2	1	5.18
2010	501	2746	2ext	C14		3			PV	l	il shmd1/2	1	11.73
2005	919	3153	2	B9		2/3			PV	l	il shmd1/2 lt	1	3.9
2005	2005	3155	2	A5		2/3			PV	l	il shmd1/3	1	1.23
2006	1312	397	3b	5.5/5.6		2			PV	l	il shmd1/3	1	5.81
2010	1354	731	2ext	D14		2	1		PV	l	il shmd1/3	1	1.35
2010	1143	790	2ext	E14		2	1		PV	l	il shmd1/3	1	4.37
2010	1368	844	2ext	H13		2	1		PV	l	il shmd1/3	1	3.18
2010	1808	2693	2ext	C11		2/3			PV	l	il shmd1/3	1	4.03
2006	1145	410	2ext	A17		1			PV	l	il shmd1/4	1	3.75
2010	516	1114	2ext	I14		2	2		PV	l	il shmd1/4	1	3.63
2006	914	341	3b	5.6		2			PV	l	il shmd3/5	1	4.31
2006	923	593	3b	2.1		2			PV	l	il shmd3/5	1	2.74
2009	514	132	3a	4.5		2	6		PV	l	il shmd3/5	3	16.52
2008	1665	663	3a	5.6		2	3		PV	l	il shpr lt	1	2
2008	630	875	3a	2.4		2	3		PV	l	il shpr1/2	1	5.15
2010	733	1060	2ext	F17		2	2		PV	l	il shpr1/2	1	3.91
2010	739	785	Quarry edge	N5		2	5		PV	l	il shpr1/3	1	3.35
2006	918	170	3b	5.7		2			PV	l	il shpr3/5	2	8.96
2010	731	1993	2ext	C12		2	2		PV	l	il shpr3/5	1	8.88
2006	129	353	3b	2.3		2			PV	l	il sym fr	1	2.51
2008	637	776	3a	4.8		2	3		PV	l	is co	1	2.04
2006	562	124	3b	2.7		2			PV	l	is co	1	3.57
2008	639	816	3a	6.9		2	3		PV	l	is co	1	4.29
2008	648	2271	3a	5.4		2	5		PV	l	is ds	1	2.12
2009	510	309	3a	5.5		2	5		PV	l	is ds	1	7.25
2010	1155	52	2ext	E+F 13+14		1		bulldozer	PV	l	is ds fr	1	1.53
2008	653	895	3a	2.3		2	3		PV	l	is ds lt	1	3.07
2005	942	3207	2	I2		2/3	1	0-10	PV	l	is md fr	1	1.45
2005	1347	3033	2	J4		disturbed 2/3		0-20	PV	l	is pr	1	3.18
2005	69	3207	2	I2		2/3		0-10	PV	l	is pr	1	4.43
2006	1308	207	3b	1.5		2			PV	l	is pr	2	1.52
2009	511	11	3a	7.4		2	6		PV	l	is pr	1	6.34
2009	512	187	3a	6.4	1	2	6		PV	l	is pr	2	5.3
2009	507	309	3a	5.5		2	5		PV	l	is pr	1	9.37
2006	928	147	3b	2.6		2			PV	l	is prs	1	3.35
2006	939	202	3b	2.1		2/3			PV	l	is prs	2	8.62
2008	634	763	3a	5.8		2	3		PV	l	is prs	1	1.96
2008	641	929	3a	3.6		2	3		PV	l	is prs	1	5.81
2008	635	1490	3a	5.3		2	5		PV	l	is prs	1	6.33
2010	740	347	2ext	G18		2	1		PV	l	is prs	1	8.71
2004	946	2437	3a	0.1		2/3		80-110	PV	l	is prs fr	1	4.56
2005	932		3b	3.3/3.4		2/3			PV	l	is psh	1	4.27
2008	633	667	3a	3.8		2	3		PV	l	is psh	1	11.29
2008	642	846	3a	2.8		2	3		PV	l	is sh co	1	2.02
2008	1678	929	3a	3.6		2	3		PV	l	is shmd1/2	1	5.12
2010	1688	935	2ext	F12		2	1		PV	l	is shmd1/2	1	0.9
2005	2001	3276	2	I4		2/3			PV	l	is shpr1/3	1	0.62
2008	627	1474	3a	2.4		2	4		PV	l	pb co	1	2.38
2009	519	127	3a	6.7		2	6		PV	l	pb co	1	37.51
2009	526	2512	3a	0.4		2	5		PV	l	pb co	1	17.74
2010	743	2731	Trench 3	A11		2/3			PV	l	pb co	3	2.95
2006	139	142	3b	1.6		2			PV	l	pb ds co	1	6.56
2009	520	309	3a	5.5		2	5		PV	l	pb ds co	1	19.54
2006	926	45	3b	3.1		2 disturbed			PV	l	pb dsh co	1	2.42
2004	941	698	3a	6.1		2/3		130-140	PV	l	pb lt pr	1	9
2008	1810	277	3a	5.3		2	2		PV	l	pb lt pr	1	0.93
2004	190	717	3a	1.5		2/3		60-110	PV	l	pb md	1	4.69
2005	552	3018	2	J9		disturbed 2/3		0-20	PV	l	pb md	1	4.68
2005	69	3207	2	I2		2/3		0-10	PV	l	pb md	1	11.5
2005	201	3400	2	I5		2/3			PV	l	pb md	1	2.74
2005	554	4230	2	D5		3	1	110-120	PV	l	pb md	1	6.91
2005	952	4392	2	C11		3			PV	l	pb md	1	1.43
2005	197	4633	2	L1		2/3			PV	l	pb md	1	16.28
2006	124	228	2ext	B12		2/3			PV	l	pb md	1	14.09
2006	936	293	2ext	B14		2/3			PV	l	pb md	1	9.46
2006	934	321	3b	1.3		2			PV	l	pb md	1	5.17
2006	133	338	3b	6.7		2			PV	l	pb md	1	32.18
2008	628	1048	3a	4.7		2	4		PV	l	pb md	1	5.34
2009	521	71	3a	7.6		2	6		PV	l	pb md	1	10.68
2009	523	602	3b	4.10/4.11/5.10/5.11		2			PV	l	pb md	1	3.37
2009	525	1105	3b	L2		2			PV	l	pb md	1	9.32
2010	533	102	2ext	I+J 19+20		1			PV	l	pb md	2	10.37
2010	533	102	2ext	I+J 19+20		1			PV	l	pb md	1	3.9
2010	536	194	2ext	G+H 17+18		1			PV	l	pb md	1	1.08
2010	734	1117	2ext	G16		2	2		PV	l	pb md	1	4.94
2010	544	2248	2ext	E18		3			PV	l	pb md	1	5.2
2010	543	2846	2ext	F15		3			PV	l	pb md	1	16.54
2009	1376	2666	3a	0.5		3	2		PV	l	pb md	1	3.53
2004	177	34	Deep Pit	SW Cnr					PV	l	pb md co	1	27.48
2006	121	349	3b	2.2		2			PV	l	pb md co	2	6.1
2010	530	2953	Quarry edge	I3		2/3			PV	l	pb md fr	1	4.65
2005	1339	3400	2	I5		2/3			PV	l	pb md pr	1	1.84
2008	1814	2271	3a	5.4		2	5		PV	l	pb me	1	3.03
2010	2032	1397	2ext	F15		2	2		PV	l	pb me fr	1	3.44
2010	2022	460	2ext	H18		2	1		PV	l	pb pr lt fr	3	2.58
2006	144	187	3b	1.1		2/3			PV	l	pb psh co	2	16.29
2008	625	2271	3a	5.4		2	5		PV	l	pb psh co	1	11.98
2010	732	564	2ext	C20		2	1		PV	l	pb shpr1/4	1	0.59
2009	509	602	3b	4.10/4.11/5.10/5.11		2			PV	l	pr co	1	22.51
2006	947	349	3b	2.2		2			PV	l	prs co	1	4.35
2006	101	187	3b	1.1		2/3			PV	l	psh co	1	23.03
2006	119	207	3b	1.5		2			PV	l	psh co	1	10.16
2006	122	374	3b	4.5		2			PV	l	pubis	1	0
2008	640	1212	3a	2.2		2	4		PV	r	acs pr	1	1.12
2010	1144	134	3b	1.1		2			PV	r	ds fr	1	1.88
2005	1347	3033	2	J4		disturbed 2/3		0-20	PV	r	dss fr	1	1.75
2008	1824	16	3a	SE general		1			PV	r	il ds	1	4.3
2006	931	385	3b	6.6		2			PV	r	il dss	1	2.81
2006	1823	371	3b			disturbed 2/3			PV	r	il dss co	1	8.02
2010	1118	452	2ext	H15		2	1		PV	r	il dss co	1	9.85
2004	61	62	Deep Pit	SW Cnr					PV	r	il fr	1	0
2004	1687	542	3a	1.2		2/3		145-150	PV	r	il lt sh fr	1	2.47
2010	1163	1527	2ext	D17		2	2		PV	r	il md pr	1	1.17
2006	1284	341	3b	5.6		2			PV	r	il pr	1	2.62
2009	508	202	3a	5.5		2	5		PV	r	il pr	1	29.79
2009	1381	528	Quarry edge	M1/M2/N1		2			PV	r	il pr	1	4.6
2010	505	114	Quarry edge	0.3-0.7				general cleaning	PV	r	il pr	3	17.65
2010	500	127	2ext	E+F 17+18	1	1			PV	r	il pr	1	9.46
2010	506	173	2ext	G+H 19+20		1			PV	r	il pr	1	8.78
2010	502	632	3bext	1.12/1.13-2.12/2.13		2/3			PV	r	il pr	1	3.92
2008	631	1196	3a	3.3		2	4		PV	r	il prs	1	7.32
2006	924	371	3b			disturbed 2/3			PV	r	il prs co	1	2.29
2006	912	460	3b	6.5/6.6		2			PV	r	il prs co	1	10.56
2006	158	771	2ext	A17		3	1		PV	r	il prs co	1	21.38
2005	551	3089	2	J4		2/3		20-25	PV	r	il prs fr	1	3.16
2005	203	3086	2	J3		2/3		20-30	PV	r	il psh	1	5.39
2010	735	481	2ext	C34		2	1		PV	r	il psh	1	5.27
2006	913	135	3b	4.2		2/3			PV	r	il psh co	1	2.61
2006	922	142	3b	1.6		2			PV	r	il psh co	2	13.63
2006	149	152	6b	1		3			PV	r	il psh co	2	18.56
2006	911	176	3b	2.4		2			PV	r	il psh co	1	21.72
2006	910	282	3b	1.4		2			PV	r	il psh co	1	25.13
2006	917	341	3b	5.6		2			PV	r	il psh co	1	10.05
2005	198	3264	2	I7		2/3			PV	r	il psh lt	1	15.46
2005	549	3276	2	I4		2/3			PV	r	il psh lt	1	16.09
2010	1157	603	2ext	G14		2	1		PV	r	il shds1/2	1	0.59
2005	943	3203	2	F2		2/3		0-10	PV	r	il shfr	1	1.01
2009	1114	7	3a	7.3		2	6		PV	r	il shmd fr	1	2.07
2006	916	1484	3b	1.9-4.9		2/3			PV	r	il shmd1/2	1	5.06
2009	1149	1105	3b	L2		2			PV	r	il shmd1/2	1	7.48
2005	1998	3127	2	A8		2/3			PV	r	il shmd1/3	2	4.64
2010	1358	572	2ext	I17		2	1		PV	r	il shmd1/3	1	3.28
2005	915	3086	2	J3		2/3		20-30	PV	r	il shmd1/4	1	2.12
2008	646	2163	3a	4.6		2	5		PV	r	il shmd3/5	1	3.65
2006	911	176	3b	2.4		2			PV	r	is co	1	13.18
2006	561	397	3b	5.5/5.6		2			PV	r	is co	1	8.96
2006	933	466	3b	4.1		2 disturbed			PV	r	is co	1	0.9
2008	637	776	3a	4.8		2	3		PV	r	is co	1	7.9
2008	632	895	3a	2.3		2	3		PV	r	is co	1	11.01
2010	502	632	3bext	1.12/1.13-2.12/2.13		2/3			PV	r	is co	3	3.39
2006	937	207	3b	1.5		2			PV	r	is ds	2	4.82
2009	513	5	3a	7.2		2	5		PV	r	is ds	1	5.88
2008	651	2271	3a	5.4		2	5		PV	r	is ds co	1	5.24
2006	1147	155	3b	4.7		2			PV	r	is ds fr	1	1.26
2008	652	875	3a	2.4		2	3		PV	r	is ds lt	1	1.42
2004	950	528	3a	1.4		2/3		110-120	PV	r	is dss	2	3.09
2009	515	32	3a	3.3		3	4		PV	r	is fr	1	2
2004	935	2633	3b	7.4ext		disturbed 2/3		5/40-25/60	PV	r	is md	1	6.98
2006	929	3861	2	D6		3		90-100	PV	r	is md	1	4.65
2005	2008	3435	2	H3		disturbed 2/3			PV	r	is md fr	1	0.97
2005	557	3624	2	F5		2/3			PV	r	is md fr	1	5.64
2010	2007	1159	2ext	H15		2	2		PV	r	is md fr	1	4.2
2006	560	771	2ext	A17		3	1		PV	r	is pr	1	14.41
2009	526	2512	3a	0.4		2	5		PV	r	is pr	1	7.77
2006	940	134	3	1.1		2/3			PV	r	is pr	1	3.33
2006	945	41	3b	5.8		disturbed 2/3			PV	r	is pr fr	1	2.93
2008	643	1359	3a	3.2		2	4		PV	r	is prs	1	1.16
2010	644	372	2ext	G16		2	1		PV	r	is prs	1	0.55
2005	559	3256	2	H1		2/3			PV	r	is prs	1	4.48
2005	550	3045	2	G10		disturbed 2/3		0-20	PV	r	is prs cd	1	3.8
2004	55	528	3a	1.4		2/3		110-120	PV	r	is prs co	1	4.99
2004	949	789	3a	1.3		2/3		60-120	PV	r	is prs fr	1	1.42
2004	944	2310	3	7.5		2/3		surface-38/66	PV	r	is psh	2	2.84
2008	636	2271	3a	5.4		2	5		PV	r	is psh	1	7.09
2010	1677	2196	2ext	A20		2	2		PV	r	is shmd1/2	1	1.57
2006	930	637	3b	3.1		2/3 disturbed			PV	r	pb co	2	6.18
2008	C14 sample	631	3a	4.9		2	3		PV	r	pb co	1	10.3
2009	527	58	3a	6.3		2	5		PV	r	pb co	1	39.49
2009	517	202	3a	5.5		2	5		PV	r	pb co	1	29.36
2009	518	223	3a	6.7		2	6		PV	r	pb co	2	74.46
2010	535	632	3bext	1.12/1.13/2.12/2.13		2/3			PV	r	pb co	1	4.55
2010	534	2720	Trench 3	A12		2			PV	r	pb ds	1	3.92
2006	130	236	3b	2.5		2			PV	r	pb ds co	1	9.4
2010	529	2376	Quarry edge	L6		2	1		PV	r	pb lt	2	10.94
2005	555	3281	2	H8		2/3			PV	r	pb lt pr	1	1.7
2005	925	4895	2	K1/L1		2/3			PV	r	pb lt pr	1	3.44
2006	1117	49	6b			1		20-40	PV	r	pb lt pr	1	3.34
2008	625	2271	3a	5.4		2	5		PV	r	pb lt pr	1	7.06
2010	738	47	3bext	5.12/5.13		2			PV	r	pb lt pr	1	3.91
2004	172	533	3a	1.4		2/3		120-layer 3	PV	r	pb md	1	10.31
2004	548	1563	3b	7.4		disturbed 2/3		40-55/65	PV	r	pb md	1	1.45
2004	161	1627	3a	2.1		3		110-120	PV	r	pb md	1	10.38
2004	938	2633	3b	7.4ext		disturbed 2/3		5/40-25/60	PV	r	pb md	1	1.22
2005	556	3053	2	F10		disturbed 2/3		0-20	PV	r	pb md	1	1.47
2005	558	3272	2	I7		2/3			PV	r	pb md	1	7.36
2005	73	3395	2	J4		2/3		35-40	PV	r	pb md	1	4.46
2005	553	4288	2	D5		3	2	120-125	PV	r	pb md	1	7.29
2006	196	33	3b	general		disturbed 2/3		0-20	PV	r	pb md	1	6.6
2006	141	1153	2ext	A13/A14/A15		2 disturbed			PV	r	pb md	1	1.78
2006	927	1252	2ext	B16		3.1-3.2			PV	r	pb md	1	8.64
2008	626	1504	3a	4.2		2	5		PV	r	pb md	1	8.33
2008	645	2163	3a	4.6		2	5		PV	r	pb md	1	6.01
2009	524	77	3a	4.4		2	5		PV	r	pb md	1	1.77
2009	528	2405	3a	0.6		2	2	20-40	PV	r	pb md	1	12.31
2010	542	339	2ext	E18		2	1		PV	r	pb md	1	11.19
2010	539	412	3bext	3.12/3.13/4.12/4.13		2			PV	r	pb md	1	2.31
2010	736	442	2ext	D17		2	1		PV	r	pb md	1	4.76
2010	537	1199	2ext	E16		2	1		PV	r	pb md	1	1.84
2010	541	1375	2ext	E13		2	2		PV	r	pb md	1	15.26
2010	538	1636	2ext	A20		2	1		PV	r	pb md	1	4.48
2010	532	1963	Quarry edge	M7		3	1		PV	r	pb md	1	11.77
2010	545	1986	2ext	D11		2	2		PV	r	pb md	1	13.74
2010	741	2354	2ext	G18		2	2		PV	r	pb md	1	1.42
2005	1682	3227	2	G9		2/3		surface	PV	r	pb md	1	3.94
2010	531	1164	2ext	G15		2	2		PV	r	pb md	1	2.33
2005	1119	3267	2	I6		2/3			PV	r	pb md fr	1	2.43
2006	127	238	3b	4.6		2			PV	r	pb md fr	1	1.01
2006	1137	489	2ext	A19		1			PV	r	pb md fr	1	1.89
2009	1120	2516	3a	0.7		2	5		PV	r	pb md fr	1	3.75
2010	540	1056	Quarry edge	0.3/0.4		3	1		PV	r	pb mdq	3	7.31
2005	202	4696	2	K1/L1		2/3			PV	r	pb prs co	1	6.89
2006	547	290	6b	8		2			PV	r	pb prs co	1	2.78
2004	51	575	3a	1.6		2/3	1	70-80	PV	r	pb prs lt	1	9.54
2008	626	1504	3a	4.2		2	5		PV	r	pb prs lt	1	2.81
2004	190	717	3a	1.5		2/3		60-110	PV	r	pb psh co	1	10.64
2006	120	253	3b	1.2		2			PV	r	pb psh co	1	1.94
2009	522	63	3a	7.5		2	6		PV	r	pb sym	1	22.92
2006	1316	142	3b	1.6		2			PV	r	pr fr	1	2.09
2004	193	2326	3	7.6		2/3			PV	r	psh co	1	4.72
2006	125	397	3b	5.5-5.6		2			PV	r	psh co	1	6.75
2010	742	1215	2ext	J13		2	2		PV	r	is pr lt	1	3.03
2005	58	4364	2	C11		2/3	2		PV	r	pb md	1	7.35
2006	1588	1005	3b	1.1		3	1		PV		il sh fr	1	1.18
2010	2014	40	2ext	E+F 17+18		1			PV		is fr	1	1.38
2010	737	638	2ext	J17		2	1		PV		is md fr	1	1.8
2009	1120	2516	3a	0.7		2	5		PV		pb md fr	1	1.57
2004	1659	75	deep pit	SW corner					PV	l	il shpr cr fr	1	3.16
2004	1662	25	Deep pit	NE corner					PV	l	is shmd1/2	1	6.07
2010	1643	471	3bext	5.12/5.13		2			PV	r	pb me pr fr	1	1.93
2010	1664	2376	Quarry edge	L6		2	1		PV	r	pb me pr fr	1	2.04
2005	1651	3207	2	I2		2/3		0-10	PV		is shmd1/2	1	2.35
2010	1076	1215	2ext	J13		2	2		RB		prs co	1	0.25
2004	890	678	3a	1.1		2/3		100-105	RD	l	co	1	0.71
2004	891	722	3a	1.3		2/3		60-120	RD	l	co	1	7.42
2006	426	203	3b	2.1		2/3			RD	l	co	2	0.81
2006	423	236	3b	2.5		2			RD	l	co	1	7.03
2006	433	253	3b	1.2		2			RD	l	co	2	4.38
2006	884	282	3b	1.4		2			RD	l	co	1	1.69
2006	425	349	3b	2.2		2			RD	l	co	1	4.81
2008	655	638	3a	5.9		2	3		RD	l	co	1	6.31
2008	668	846	3a	2.8		2	3		RD	l	co	1	38.37
2008	656	2163	3a	4.6		2	5		RD	l	co	1	2.25
2009	714	18	3a	6.3		2	5		RD	l	co	1	8.36
2010	677	515	2ext	I15		2	1		RD	l	co	1	4.64
2004	894	52	deep pit	sw corner					RD	l	dsh co	1	5.48
2006	434	155	3b	4.7		2			RD	l	dsh co	1	2.07
2006	423	236	3b	2.5		2			RD	l	dsh co	1	2.73
2009	672	233	3a	7.7		2	7		RD	l	dsh co	1	9.51
2010	679	412	3bext	3.12/4.12/3.13/4.13		2			RD	l	dsh co	1	4.67
2010	681	505	3bext	3.12/4.12/3.13/4.13		2/3			RD	l	dsh co	1	2.54
2004	887	75	deep pit	sw corner					RD	l	dss co	1	5.32
2006	420	187	3b	1.1		2/3			RD	l	dss co	2	4.32
2006	432	207	3b	1.5		2			RD	l	dss co	1	2.25
2006	431	950	3	3.1	1	3			RD	l	dss co	1	2.8
2008	667	1908	3a	6.2		2	5		RD	l	dss co	1	1.81
2009	671	813	3b	5.10/5.11/6.10/6.11	25	2/3			RD	l	dss co	1	1.88
2010	683	194	2ext	G+H 17+18		1			RD	l	dss co	1	1.8
2010	677	515	2ext	I15		2	1		RD	l	dss co	1	1.91
2010	882	603	2ext	G14		2	1		RD	l	dss co	1	3.76
2006	428	187	3b	1.1		2/3			RD	l	prs co	1	4.81
2009	1820	1338	3b	7.10		3	1		RD	l	prs co	1	1.87
2008	656	1908	3a	6.2		2	5		RD	l	prs fr	2	1.46
2004	888	34	deep pit	sw corner					RD	l	psh co	1	5.24
2004	885	717	3a	1.5		2/3		60-110	RD	l	psh co	1	2.72
2005	440	3343	2	C3		2/3			RD	l	psh co	1	1.18
2005	893	3638	2	H5		2/3			RD	l	psh co	1	2.13
2008	657	1508	3a	3.5		2	4		RD	l	psh co	1	1.44
2010	678	790	2ext	E14		2	1		RD	l	psh co	1	3.14
2004	881	717	3a	1.5		2/3		60-110	RD	l	sh co	1	1.24
2004	889	2476	3a	0.3		2/3		110-130	RD	l	sh co	1	4.95
2005	AMF.136654	3041	2	H10		disturbed 2/3			RD	l	sh co	1	8.14
2006	437	142	3b	1.6		2			RD	l	sh co	1	2.87
2008	661	1432	3a	3.7		3	1		RD	l	sh co	1	2.47
2010	679	412	3bext	3.12/4.12/3.13/4.13		2			RD	l	sh co	1	9.77
2008	659	1908	3a	6.2		2	5		RD	l	sh ds1/4	1	1.38
2005	1326	3203	2	F2		2/3		0-10	RD	l	shds1/2	1	1.02
2010	723	2229	2	R1		3	2		RD	l	shds1/2	1	2.36
2005	1171	3400	2	I5		2/3			RD	l	shds1/3	1	2.18
2009	1379	661	3a	6.6		3	1		RD	l	shmd1/2	1	3.5
2004	881	717	3a	1.5		2/3		60-110	RD	l	shmd1/3	1	1.28
2005	897	3638	2	H5		2/3			RD	l	shmd3/5	1	1.07
2005	442	4625	2	3b7.6/7.7K1/L1		2/3		surface	RD	l	shmd3/5	1	4.58
2006	883	135	3b	4.2		2/3			RD	l	shmd3/5	1	7.53
2009	1826	2058	3b	4.10		3	2		RD	l	shpr1/3	1	2.41
2005	443	3454	2	H6		2/3			RD	l	shpr3/5	1	4.25
2004	895	524	3a	1.2		3		135-145	RD	r	co	1	10.84
2006	424	341	3b	5.6		2			RD	r	co	1	4.55
2006	886	371	3b			disturbed 2/3			RD	r	co	1	2.98
2006	421	416	3b	3.7		2			RD	r	co	1	11.79
2008	665	1120	3a	2.5		2	4		RD	r	co	2	5.17
2008	660	1504	3a	4.2		2	5		RD	r	co	2	4.45
2009	669	129	3a	6.8		2	5		RD	r	co	1	7.42
2009	674	2512	3a	0.4		2	5		RD	r	co	1	0.98
2010	681	505	3bext	3.12/4.12/3.13/4.13		2/3			RD	r	co	1	3.94
2010	676	632	3bext	1.12-2.12/1.13-2.13		2/3			RD	r	co	1	7.19
2008	658	1580	3a	7.4		2	5		RD	r	co us	3	3.25
2006	896	176	3b	2.4		2			RD	r	dsh co	1	2.37
2006	422	409	3b	General South half		2/3	base	cleaning	RD	r	dsh co	1	6.24
2008	662	2271	3a	5.4		2	5		RD	r	dsh co	1	3.91
2009	673	226	3a	5.3		2	6		RD	r	dsh co	1	3.3
2010	682	1480	Quarry edge	M6		2	1		RD	r	dsh co	1	4.02
2005	920	3035	2	J5		disturbed 2/3		0-20	RD	r	dss co	1	5
2006	429	350	3b	2.2		2			RD	r	dss co	1	1.98
2006	702	397	3b	5.5/5.6		2			RD	r	dss co	1	2.5
2010	725	47	3bext	5.12/5.13		2			RD	r	dss co	1	1.77
2010	680	75	2ext	I+J 13+14		1			RD	r	dss co	1	6.68
2010	683	194	2ext	G+H 17+18		1			RD	r	dss co	1	2.36
2006	1655	49	6b			1		20-40	RD	r	pr fr	1	1.09
2006	436	155	3b	4.7		2			RD	r	pr lt	1	0.47
2005	311	3404	2	I3		2/3			RD	r	prs co	1	1.84
2008	666	1444	3a	7.2		2	4		RD	r	prs co	1	5.06
2004	892	789	3a	1.3		2/3		60-120	RD	r	psh co	1	2.63
2006	425	349	3b	2.2		2			RD	r	psh co	1	2.93
2006	427	386	3b	6.6		2			RD	r	psh co	1	2.01
2006	435	398	3b	5.5/5.6		2			RD	r	psh co	1	3.38
2008	663	667	3a	3.8		2	3		RD	r	psh co	1	2.69
2008	670	2226	3a	4.6		2	4		RD	r	psh co	1	3.39
2008	664	1338	3a	3.9		2	4		RD	r	sh co	1	6.2
2006	1156	49	6b			1		20-40	RD	r	sh ds1/2	1	1.45
2008	1172	776	3a	4.8		2	3		RD	r	shds1/2	1	0.84
2005	1343	3276	2	I4		2/3			RD	r	shds1/4	1	1.44
2005	898		3b	3.3/3.4		2/3			RD	r	shmd3/5	2	3.93
2006	988	321	3b	1.3		2			RD	r	shmd3/5	1	2.05
2008	774	2308	3a	4.5		2	6		RD	r	shmd3/5	1	3.23
2009	675	152	3a	6.4	1	2	6		RD	r	shmd4/5	1	2.03
2010	1150	515	2ext	I15		2	1		RD	r	shpr1/3	2	4.94
2010	1675	2196	2ext	A20		2	2		RD	r	shpr4/5	1	3.27
2005	1322	3408	2	H7		disturbed 2/3			RD		pr fr	2	1.84
2006	AMF.136650	253	3b	1.2		2			Shell		Dermal armour	1	3.68
2006	AMF.136646	349	3b	2.2		2			Shell		Dermal armour	1	7.01
2008	1259	1164	3a	6.9		3	1		shell		us fr	1	2.91
2008	1275	1164	3a	6.9		3	1		shell		us fr	2	2.37
2008	1261	1221	3a	2.4		2	4		shell		us fr	2	0.26
2008	1260	1908	3a	6.2		2	5		shell		us fr	1	1.43
2009	1963	2553	3a	0.5		2	5		shell		us fr	1	10.89
2010	1952	1199	2ext	E16		2	1		shell		us fr	1	2.17
2005	AMF.136649	4244	2	C1		3	3		Shell		marg fr	1	17.05
2005	AMF.136649	4244	2	C1		3	3		Shell		marg fr	1	17.05
2008	760	1508	3a	3.5		2	4		TA	l	co	1	19.58
2006	105	124	3b	2.7		2			TA	l	dsh co	1	27.47
2009	493	11	3a	7.4		2	6		TA	l	dsh co	1	8.98
2010	498	2413	Quarry edge	L7		2	1		TA	l	dsh co	1	19.54
2006	903	176	3b	2.4		2			TA	l	psh co	4	7.09
2008	759	226	3a	4.6		2	5		TA	l	psh co	1	5.26
2009	494	745	3b	1.10/2.10/3.10/1.11/2.11/3.11		2/3			TA	l	sh co	1	25.66
2008	766	1580	3a	7.4		2	5		TA	l	sh m1/2	1	3.26
2008	764	1080	3a	3.6		2	4		TA	l	sh md3/5	1	6.91
2005	1644	4702	2	I3		2/3 disturbed		disturbed	TA	l	shds1/2	1	3.91
2010	1997	173	2ext	G+H 19+20		1			TA	l	shmd1/2	1	2.53
2010	1671	438	2ext	F19		2	1		TA	l	shmd1/2	1	4
2005	972	3408	2	H7		disturbed 2/3			TA	l	shmd1/4	1	3.05
2005	1647	3624	2	F5		2/3			TA	l	shmd1/4	1	0.91
2006	901	48	3b	5.8		disturbed 2/3			TA	l	shmd3/5	1	13.13
2006	389	142	3b	1.6		2			TA	l	shmd3/5	1	7.25
2008	758	881	3a	2.6		2	3		TA	l	shmd3/5	1	3.07
2009	905	1837	3b	2.11		2/3			TA	l	shmd3/5	1	13.53
2010	1816	1475	2	K3/L3/K4/L4		2			TA	l	shmd3/5	1	1.53
2006	909	1331	3b	3.3		3	4		TA	l	shmd4/5	1	7.19
2010	772	1993	2ext	C12		2	2		TA	l	shpr fr	1	1.05
2009	1146	66	3a	5.3		2	6		TA	l	shpr1/2	1	2.84
2009	907	138	3a	7.8		2	7		TA	l	shpr1/3	2	5.38
2006	123	236	3b	2.5		2			TA	r	co	1	16.11
2006	AMF.136651	713	3b	3.3		2/3			TA	r	co	2	18.5
2009	495	18	3a	6.3		2	5		TA	r	co	1	9.63
2008	762	1504	3a	4.2		2	5		TA	r	co us	2	5.87
2004	756	669	3a	1.1		2/3		70-100/110	TA	r	dsh co	1	7.83
2005	438	4692	2	K1/L1 3b7.6/7.7		2/3			TA	r	dsh co	1	3.97
2006	906	321	3b	1.3		2			TA	r	dsh co	2	6.81
2008	763	763	3a	5.8		2	3		TA	r	dsh co	1	7.29
2005	757	4696	2	K1/L1 3b7.6/7.7		2/3			TA	r	dss co	2	4.99
2010	497	412	3bext	3.12-13/4.12-13		2			TA	r	dss co	1	2.92
2008	1814	2271	3a	5.4		2	5		TA	r	dss lt	1	0.65
2006	900	135	3b	4.2		2/3			TA	r	prs co	1	10.85
2006	902	2045	3b	5.2		2/3			TA	r	prs co	1	10.26
2004	#	1622	3a	2.1		2/3		100-110	TA	r	prs lt	1	1.84
2004	170	505	3a	1.4		2/3		80-90	TA	r	psh co	1	15.08
2006	904	282	3b	1.4		2			TA	r	psh co	1	8.96
2006	908	329	3b	1.3		2			TA	r	psh co	1	2.55
2006	388	397	3b	5.5/5.6		2			TA	r	psh co	1	7.45
2008	765	2271	3a	5.4		2	5		TA	r	psh co	3	7.76
2010	496	2975	3a	1.10/1.11		2			TA	r	psh co	1	10.99
2005	445	3301	2	G1		2/3			TA	r	sh co	1	3.49
2006	391	1645	3b	4.2	burial 36 near feet of burial 32	3			TA	r	sh co	1	7.51
2008	761	776	3a	4.8		2	3		TA	r	sh co	1	7.46
2008	767	1047	3a	3.6		2	4		TA	r	sh pr3/5	1	4.22
2006	430	401	3b	3.6		2			TA	r	shds1/2	1	3.14
2006	1324	207	3b	1.5		2			TA	r	shmd1/2	1	5.51
2008	773	226	3a	4.6		2	5		TA	r	shmd1/2	1	2.22
2004	#	1622	3a	2.1		2/3		100-110	TA	r	shmd1/2 lt	1	1.88
2008	1807	1120	3a	2.5		2	4		TA	r	shmd1/3	1	2.03
2004	985	669	3a	1.1		2/3		70-100/110	TA	r	shmd1/4	1	6.35
2005	768	3210	2	G2		2/3		0-20	TA	r	shmd1/4	1	1.64
2006	1321	338	3b	6.7		2			TA	r	shmd1/4	1	2.03
2006	75	67	3b	1.8		2			TA	r	shmd3/5	1	30.76
2006	390	398	3b	5.5/5.6		2			TA	r	shmd3/5	1	2.17
2010	1131	386	2ext	E19		2	1		TA	r	shpr1/2	1	4.28
2004	2050	669	3a	1.1		2/3		70-100/110	TA	r	shpr1/3 lt	1	3.9
2006	1314	41	3b	5.8		disturbed 2/3			TA	r	shpr1/4	1	1.65
2010	1135	412	3bext	3.12/3.13/4.12/4.13		2			TA	r	shpr1/4	1	1.86
2004	171	1443	3	7.2		2/3		0-48cm	TA	r	shpr3/5	1	11.17
2006	1165	190	3b	3.2		2/3			TA	r	shpr3/5	1	0.55
2008	1814	2271	3a	5.4		2	5		TA		dss me fr	1	0.27
2010	1131	386	2ext	E19		2	1		TA		sh fr	1	4.34
2006	1656	49	6b			1		20-40	TA		sh pr fr	1	2.18
2005	1649	3327	2	C5		2/3			TA		shmd fr	1	1.92
2005	1833	3837	2	H6		3	2	55-65	TH		cn co	1	0.48
2005	2048	4696	2	K1/L1 7.6/7.7		2/3			TH		cn co	1	0.55
2006	2060	203	3b	2.1		2/3			TH		sp ap	1	1.75
2004	176	562	3a	1.7		2/3		60-75	TA	r		1	0
2004	387	717	3a	1.5		2/3		60-110	TA	r		1	0
2005	233	3086	2	J3		2/3		20-30	TS1	l	co	1	0.58
2005	377	3285	2	I6		2/3			TS1	l	co	1	0.99
2006	1004	573	3b	2.6		3	2		TS1	l	co	1	1.19
2010	1036	351	2ext	E20		2	1		TS1	l	co	1	0.69
2005	323	3065	2	J2		2/3		20-30	TS1	r	co	1	0.81
2005	214	3301	2	G1		2/3			TS1	r	co	1	4.01
2006	261	203	3b	2.1		2/3			TS1	r	co	1	1.19
2010	1042	365	3b			2			TS1	r	co	1	0.92
2010	995	661	2ext	J13		2	1		TS1	r	prs co	1	0.46
2005	379	3281	2	H8		2/3			TS1	r	psh co	1	0.38
2010	2002	12	2ext	G+H 11+12		1			TS1	r	psh co	1	1.58
2006	249	341	3b	5.6		2			TS2	l	co	1	2.43
2009	1084	2553	3a	0.5		2	5		TS2	l	co	1	0.52
2010	1057	451	2ext	E16		2	1		TS2	r	co	1	0.75
2010	1049	466	2ext	I19		2	1		TS2	r	co	1	0.87
2005	235	4696	2	K1/L1		2/3			TS2	r	us fr	1	0.37
2010	1047	47	3bext	5.12/5.13		2			TS3	r	co	1	0.67
2004	696	1413	3	5.2		2/3		40-65	UL	l	co	1	4.47
2006	870	135	3b	4.2		2/3			UL	l	co	1	10.33
2006	697	155	3b	4.7		2			UL	l	co	1	4.64
2006	869	282	3b	1.4		2			UL	l	co	1	29.52
2006	869	282	3b	1.4		2			UL	l	co	1	7.5
2006	877	329	3b	1.3		2			UL	l	co	1	3.27
2006	1633	356	3b	2.3		2			UL	l	co	1	17.55
2006	871	460	3b	6.5/6.6		2			UL	l	co	2	26.43
2008	684	790	3a	2.9		2	3		UL	l	co	1	4.2
2008	693	1908	3a	6.2		2	5		UL	l	co	1	5.31
2009	720	152	3a	6.4	1	2	6		UL	l	co	1	8.62
2010	709	173	2ext	G+H 19+20		1			UL	l	co	2	7.15
2010	703	1425	3bext	1.12		3	1		UL	l	co	1	1.38
2008	690		Quarry deep pit						UL	l	co us	1	11.28
2005	204	3098	2	E2		disturbed 2/3		surface	UL	l	dsh co	1	6.78
2006	700	349	3b	2.2		2			UL	l	dsh co	1	3.19
2008	686	1619	3a	6.6		3	5		UL	l	dsh co	1	4.69
2009	712	508	3b	6.9/7.7/7.8/7.9		2			UL	l	dsh co	1	6.08
2010	708	412	3bext	3.12/4.12/3.13/4.13		2			UL	l	dsh co	1	5.47
2010	1369	844	2ext	H13		2	1		UL	l	dsh co	1	1.06
2010	1676	2196	2ext	A20		2	2		UL	l	dsh co	1	1.4
2010	710	2964	3a	2.11+2.12		2			UL	l	dsh co	1	5.24
2006	1281	398	3b	5.5/5.6		2			UL	l	dss co	1	0.85
2006	879	3264	2	I7		2/3			UL	l	dss co	1	1.05
2008	744	667	3a	3.8		2	3		UL	l	dss co	1	1.5
2008	692	858	3a	3.7		2	3		UL	l	dss co	1	17.31
2009	716	559	3b	6.9/7.7/7.8/7.9		2			UL	l	dss co	1	12.25
2010	705	581	2ext	I16		2	1		UL	l	dss co	1	10.83
2010	724	2162	2ext	B20		2	2		UL	l	dss co	1	1.07
2004	449	34	Deep Pit	SW Corner					UL	l	prs co	1	5.98
2004	AMF.136647	1802	Deep Pit	Central					UL	l	prs co	1	13.4
2005	699	3435	2	H3		disturbed 2/3			UL	l	prs co	1	6.59
2006	873	83	3	2.1		2/3 disturbed			UL	l	prs co	1	5
2006	1121	350	3b	2.2		2			UL	l	prs co	1	2.1
2006	876	1484	3b	1.9-4.9		2/3			UL	l	prs co	1	4.12
2008	694	349	3a	2.2		2	2		UL	l	prs co	1	2.24
2008	688	858	3a	3.7		2	3		UL	l	prs co	1	19.92
2004	446	34	Deep Pit	SW Corner					UL	l	psh co	1	4.38
2006	876	1484	3b	1.9-4.9		2/3			UL	l	sh co	1	2.11
2010	704	158	2ext	C+D 17+18		1			UL	l	sh co	1	2.85
2005	872	3454	2	H6		2/3			UL	l	shds1/2	1	2.36
2009	1378	412	3b	6.9/7.7/7.8/7.9		2			UL	l	shds1/2	1	1.48
2010	1112	505	3bext	3.12/4.12/3.13/4.13		2/3			UL	l	shds1/2	2	6.75
2009	1107	1392	2	L3/L4		1			UL	l	shds1/4	1	6.71
2010	1367	130	2ext	E+F 20		1			UL	l	shds1/4	1	0.97
2006	1683	353	3b	2.3		2			UL	l	shmd1/2	1	0.92
2010	728	446	2ext	G15		2	1		UL	l	shmd1/2	1	0.68
2010	726	1128	2ext	G12		2	1		UL	l	shmd1/2	1	0.75
2010	727	1790	Quarry edge	M7		2	2		UL	l	shmd1/2	1	2.47
2009	1106	602	3b	4.10/4.11/5.10/5.11		2			UL	l	shmd1/4	1	4.59
2010	1105	868	3bext	7.12/7.13 R1/S1		2/3			UL	l	shmd1/4	1	1.59
2010	1139	930	2ext	J12		2	1		UL	l	shmd1/4	1	2.37
2005	1650	3185	2	B4		2/3			UL	l	shmd2/3	1	0.67
2009	715	226	3a	5.3		2	6		UL	l	shmd3/5	1	5.23
2009	1148	1105	3b	L2		2			UL	l	shmd3/5	1	2.72
2005	199	3005	2	J4		disturbed 2/3		0-20	UL	r	co	1	7.39
2006	869	282	3b	1.4		2			UL	r	co	2	14.42
2006	695	338	3b	6.7		2			UL	r	co	3	15.47
2006	117	363	3b	3.5		2			UL	r	co	2	4.56
2008	691	915	3a	5.7		2	3		UL	r	co	1	5.72
2008	685	1120	3a	2.5		2	4		UL	r	co	1	6.56
2008	689	2271	3a	5.4		2	5		UL	r	co	2	27.94
2009	720	152	3a	6.4	1	2	6		UL	r	co	1	1.08
2009	721	233	3a	7.7		2	7		UL	r	co	1	6.88
2009	721	233	3a	7.7		2	7		UL	r	co	1	8.78
2010	711	476	Quarry edge	N7		2	4		UL	r	co	2	10.69
2006	126	190	3b	3.2		2/3			UL	r	co us	2	6.88
2006	880	170	3b	5.7		2			UL	r	ds lt	1	1.51
2004	447	717	3a	1.5		2/3		60-110	UL	r	dsh co	1	8.37
2005	1642	3227	2	G9		2/3		surface	UL	r	dsh co	1	12.2
2005	358	3493a	2	G6		2/3			UL	r	dsh co	1	6.41
2005	128		3b	3.3/3.4		2/3			UL	r	dsh co	1	10.83
2006	871	460	3b	6.5/6.6		2			UL	r	dsh co	1	8.44
2008	687	1508	3a	3.5		2	4		UL	r	dsh co	1	6.17
2010	706	89	2ext	G+H 17+18		1			UL	r	dsh co	1	1.36
2010	707	210	2ext	F17		1		0-13cm	UL	r	dsh co	1	6.47
2005	207	3400	2	I5		2/3			UL	r	dss co	1	3.11
2006	875	385	3b	6.6		2			UL	r	dss co	1	1.64
2006	701	397	3b	5.5/5.6		2			UL	r	dss co	1	3.14
2009	717	745	3b	1.10/2.10/3.10/1.11/2.11/3.11		2/3			UL	r	dss co	1	1.77
2006	117	363	3b	3.5		2			UL	r	prs cd	1	1.75
2005	874	3285	2	I6		2/3			UL	r	prs co	1	2.56
2006	698	398	3b	5.5/5.6		2			UL	r	prs co	1	4.63
2006	876	1484	3b	1.9-4.9		2/3			UL	r	prs co	1	1.65
2009	718	1073	3b	0.2		3	1		UL	r	psh co	1	3.14
2010	1113	75	2ext	C+D 17+18		1			UL	r	psh co	1	0.81
2010	708	412	3bext	3.12/4.12/3.13/4.13		2			UL	r	psh co	1	2.4
2004	448	928	3	6.2		2/3 disturbed		0-20cm	UL	r	sh4/5	1	8.58
2006	1115	33	6b	general		1		0-20	UL	r	shds1/2	1	5.44
2010	1365	62	2ext	C+D 19+20		1			UL	r	shds1/2	1	1.04
2010	1361	1235	2ext	J16		2	2		UL	r	shds1/2	1	1.36
2004	2034	717	3a	1.5		2/3		60-110	UL	r	shmd1/2	1	6.89
2005	1684	4680	2	C9		3	1		UL	r	shmd1/3	1	1.6
2010	1104	452	2ext	H15		2	1		UL	r	shmd1/4	1	5.38
2010	1374	509	2ext	D16		2	1		UL	r	shmd2/3	1	1.14
2009	713	664	3b	1.10/2.10/3.10/1.11/2.11/3.11		2			UL	r	shmd3/5	1	0.99
2009	719	2512	3a	0.4		2	5		UL	r	shmd3/5	1	0.78
2005	699	3435	2	H3		disturbed 2/3			UL	r	shpr1/2	1	2.13
2006	126	190	3b	3.2		2/3			UL	r	shpr1/2	1	2.31
2009	722	188	3a	4.5		3	1		UL	r	shpr1/3	1	3.59
2004	AMF.136648	2437	3a	0.1		2/3		80-110	UL	l	co	1	6.61
2004-2006	1831								UL	r	shmd3/5	1	1.36
2009	1092	337	3a	4.4	15	2	5		ulnare	r	co	1	3.65
2006	1795	176	3b	2.4		2			VT	l	bdr fr	1	0.97
2004	271	2303	3	2.2		3			VT		ap	1	1.56
2008	1227	2271	3a	5.4		2	5		VT		ap fr	2	0.55
2006	1837	67	3b	1.8		2			VT		bdr fr	1	1.38
2008	1349	1829	3a	7.8		2	5		VT		bdr fr	1	0.48
2008	1223	1481	3a	7.3		2	5		VT		cn co	1	0.55
2005	1279	3481	2	G7		2/3			VT		cn cr	1	0.38
2010	2010	2074	2ext	C20		2	2		VT		co	1	8.66
												1915	11878.7
Table 2: Teouma primary data for ?Meiolania damelipi identifications to skeletal element by side and portion. In column 1: Year of excavation; column 2: catalogue number AMF (Australian Museum Palaeontology Department), or AW (Arthur White), SCH (Stuart Hawkins) not prefixed; column 3: the field sample number often with multiple specimen; column 4: Excavation area; column 5: Excavation square; co…
