# Supplementary material for: Ancient tortoise hunting in the southwest Pacific
Source: Sci Rep. 2016 Dec 6;6:38317. doi: 10.1038/srep38317 (PMC5138842; doi:10.1038/srep38317)
Supplement: Supplementary Table S3 [file srep38317-s3.xls]

## Sheet: Sheet1
Season	ID	FS	Area	Sq	Feature	Layer	Spit	Depth	EL	SD	POR	NISP	Weight gm
2003	1018	800	TP4			4		140-155	CA	l	ap co	1	0.19
2003	1026	808	TP4			5		155-170	CA	l	ap co	1	0.14
2003	1044	1930	A4			5		130-140	CA	l	ap co	1	0.45
2004	605	2560	B1			4		190-200	CA	l	ap co	1	0.07
2003	1012	479	TP4			4		120-130	CA	l	ap cr	1	0.26
2003	1034	462	TP4			4		110-120	CA	l	cn fr	1	0.14
2003	1021	2142	TP11			4		180-190	CA	l	co	1	0.35
2004	1101	2825	TP13			5		160-170	CA	l	co	1	0.6
2003	1064	482	TP4			4		120-130	CA	r	ap	1	0.16
2003	1022	1934	A5			4		120-130	CA	r	ap co	1	0.12
2003	1017	1949	A2			3 intrusive cut		130-140	CA	r	ap co	1	0.37
2003	1066	1968	A5			5		130-140	CA	r	ap co	1	0.28
2003	1017	1949	A2			3 intrusive cut		130-140	CA	r	cn co	1	0.19
2003	1008	496	TP4			4		130-140	CA		ap cr	1	1.06
2003	1012	479	TP4			4		120-130	CA		ap fr	1	0.13
2003	1065	462	TP4			4		110-120	CA		cn co	1	0.2
2003	1065	462	TP4			4		110-120	CA		cn co	1	0.29
2003	1012	479	TP4			4		120-130	CA		cn co	1	0.17
2003	1012	479	TP4			4		120-130	CA		cn co	1	0.3
2003	1012	479	TP4			4		120-130	CA		cn co	1	0.38
2003	1012	479	TP4			4		120-130	CA		cn co	1	0.55
2003	1008	496	TP4			4		130-140	CA		cn co	1	0.81
2003	1018	800	TP4			4		140-155	CA		cn co	1	0.11
2003	1026	808	TP4			5		155-170	CA		cn co	1	0.47
2003	1026	808	TP4			5		155-170	CA		cn co	1	0.6
2003	1030	815	TP4			5		170-180	CA		cn co	1	0.56
2003	1045	821	TP4			5		180-190	CA		cn co	1	0.15
2003	1027	1856	A5			4		110-120	CA		cn co	1	0.62
2003	1010	1883	A2			3 intrusive cut		120-130	CA		cn co	1	0.59
2003	1011	1920	A3			4		130-140	CA		cn co	1	0.43
2003	1044	1930	A4			5		130-140	CA		cn co	1	0.28
2003	1013	1934	A5			4		120-130	CA		cn co	1	0.13
2003	1017	1949	A2			3 intrusive cut		130-140	CA		cn co	1	0.27
2003	1016	1957	A6			4		130-140	CA		cn co	1	0.34
2003	1049	1978	A4			5		140-150	CA		cn co	1	0.4
2003	1037	1996	A5			5		140-150	CA		cn co	1	0.16
2003	1037	1996	A5			5		140-150	CA		cn co	1	0.21
2003	1039	2009	TP9			5		170-180	CA		cn co	1	1.61
2003	1021	2142	TP11			4		180-190	CA		cn co	1	0.45
2003	1060	2222	A6		Pit G	4			CA		cn co	1	0.24
2003	1004	2594	B2			4		190-200	CA		cn co	1	0.26
2003	1004	2594	B2			4		190-200	CA		cn co	1	0.31
2003	1004	2594	B2			4		190-200	CA		cn co	1	0.38
2003	1004	2594	B2			4		190-200	CA		cn co	1	0.44
2003	1004	2594	B2			4		190-200	CA		cn co	1	0.46
2004	1107	2588	B5			5		200-210	CA		cn co	1	0.23
2004	1103	2600	B3			4		190-200	CA		cn co	1	0.21
2004	1105	2613	B3			4		200-210	CA		cn co	1	0.48
2004	1085	2666	B6			5		220-230	CA		cn co	1	0.11
2003	1018	800	TP4			4		140-155	CA		cn fr	1	0.13
2003	1013	1934	A5			4		120-130	CA		Cn fr	1	0.09
2003	1065	462	TP4			4		110-120	CA		co	1	0.19
2003	1065	462	TP4			4		110-120	CA		co	1	0.52
2003	1008	496	TP4			4		130-140	CA		co	1	0.52
2003	1026	808	TP4			5		155-170	CA		co	1	0.09
2003	1032	1943	A1			5		130-140	CA		co	1	0.15
2003	1021	2142	TP11			4		180-190	CA		co	1	0.99
2004	1105	2613	B3			4		200-210	CA		co	1	0.2
2004	1087	2795	TP14			4		170-180	CA		co	1	0.64
2004	1070	3615	TP22			5		140-150	CA		co	1	0.67
2004	1113	3818	TP19			5		160-170	CA		co	1	0.3
2003	1065	462	TP4			4		110-120	CA		pr co	2	0.24
2003	1011	1920	A3			4		130-140	CA		pr co	2	0.52
2003	1017	1949	A2			3 intrusive cut		130-140	CA		pr co	1	0.3
2003	1021	2142	TP11			4		180-190	CA		pr co	1	0.34
2003	1025	1943	A1			5		130-140	CA		pr us	1	0.18
2003	1004	2594	B2			4		190-200	CA		pr co	1	0.32
2003	377	1996	A5			5		140-150	CAD	l	co	2	13.14
2004	157	3251	B3/B4		fireplace	5		220-250	CAD	l	co	1	7.05
2004	180	3610	TP22			4		130-140	CAD	l	co	3	11.25
2004	156	3801	TP19			4		130-140	CAD	l	co	2	12.23
2004	859	3807	TP19			5		140-150	CAD	l	ds me	1	0.53
2004	163	3838	TP19A			5		140-150	CAD	l	dsh co	1	1.91
2004	165	2066	TP12			4		160-170	CAD	l	dss co	1	3.06
2004	169	2672	B6		fireplace	5		230-274	CAD	l	dss co	1	4.31
2003	383	815	TP4			5		170-180	CAD	l	dss lt	1	1.95
2003	382	445	TP4			3		100-110	CAD	l	prs co	1	4.74
2003	381	492	TP4			4		130-140	CAD	l	prs co	1	3.54
2003	378	2142	TP11			4		180-190	CAD	l	prs co	1	14.19
2004	173	2440	B5			4		150-160	CAD	l	prs co	2	9
2004	155	2560	B1			4		190-200	CAD	l	prs co	1	6.75
2004	555	2825	TP13			5		160-170	CAD	l	prs co	1	1.9
2004	174	2825	TP13			5		160-170	CAD	l	prs co	1	1.99
2004	180	3610	TP22			4		130-140	CAD	l	prs co	1	3.25
2004	170	3615	TP22			5		140-150	CAD	l	prs co	1	4.22
2003	560	1829	A2			3 intrusive cut		110-120	CAD	l	psh co	1	6.26
2003	558	1920	A3			4		130-140	CAD	l	psh co	1	1.41
2004	162	2487	B3			4		170-180	CAD	l	psh co	1	8.18
2004	155	2560	B1			4		190-200	CAD	l	psh co	1	24.25
2004	161	2613	B3			4		200-210	CAD	l	psh co	1	6.29
2004	179	2795	TP14			4		170-180	CAD	l	psh co	1	6.38
2004	160	2902	TP14			5		180-190	CAD	l	psh co	1	2.28
2004	164	3064	TP18			3		140-150	CAD	l	psh co	1	0.49
2004	178	3075	TP18			4		160-170	CAD	l	psh co	1	2.74
2004	167	3605	TP22			4		120-130	CAD	l	psh co	1	4.9
2004	180	3610	TP22			4		130-140	CAD	l	psh co	1	7.08
2004	180	3610	TP22			4		130-140	CAD	l	psh co	1	13.5
2004	170	3615	TP22			5		140-150	CAD	l	psh co	1	8.81
2004	172	3807	TP19			5		140-150	CAD	l	psh co	1	4.93
2004	159	3818	TP19			5		160-170	CAD	l	psh co	1	4.5
2003	557	2134	TP11			4		170-180	CAD	l	shmd1/2	1	3.25
2004	374	2652	B3			5		210-220	CAD	l	shmd1/2	1	4.14
2004	176	3069	TP18			4		150-160	CAD	l	shmd1/3	1	1.56
2003	560	1829	A2			3 intrusive cut		110-120	CAD	l	shmd3/5	1	4.21
2004	175	2508	B2			4		170-180	CAD	l	shmd3/5	1	5.12
2004	175	2508	B2			4		170-180	CAD	l	shmd3/5	1	6.48
2003	378	2142	TP11			4		180-190	CAD	l	shpr1/2	1	3.55
2004	176	3069	TP18			4		150-160	CAD	l	shpr1/3	1	2.95
2004	160	2902	TP14			5		180-190	CAD	l	shpr1/3	1	1.04
2003	380	1856	A5			4		110-120	CAD	l	shpr1/4	1	2.76
2004	373	3220	B4			5		190-200	CAD	r	co	1	4.25
2003	862	2147	TP11			4		190-200	CAD	r	dss co	1	3.21
2004	179	2795	TP14			4		170-180	CAD	r	dss co	1	1.93
2004	556	2902	TP14			5		180-190	CAD	r	dss co	1	3.97
2003	379	1910	A1			5		120-130	CAD	r	dss fr	1	0.32
2004	172	3807	TP19			5		140-150	CAD	r	dss lt	1	1.07
2003	389	843	TP4			5		210-220	CAD	r	prs co	1	2.24
2003	376	2222	A6		Pit G	4			CAD	r	prs co	1	2.53
2004	563	2508	B2			4		170-180	CAD	r	prs co	1	5.46
2004	171	2555	B5			5		180-190	CAD	r	prs co	1	2.41
2004	158	2566	B6			4		190-200	CAD	r	prs co	1	2.84
2004	179	2795	TP14			4		170-180	CAD	r	prs co	1	3.83
2004	179	2795	TP14			4		170-180	CAD	r	prs co	2	7.99
2004	179	2795	TP14			4		170-180	CAD	r	prs co	1	8.71
2004	177	3085	TP18			5		180-190	CAD	r	prs co	1	4.5
2004	180	3610	TP22			4		130-140	CAD	r	prs co	1	2.18
2004	180	3610	TP22			4		130-140	CAD	r	prs co	1	3.91
2004	180	3610	TP22			4		130-140	CAD	r	prs co	1	7.31
2003	388	1903	A4			4 intrusive cut		120-130	CAD	r	psh co	1	3.69
2003	559	1910	A1			5		120-130	CAD	r	psh co	1	4.23
2003	558	1920	A3			4		130-140	CAD	r	psh co	1	7.91
2003	384	1934	A5			4		120-130	CAD	r	psh co	1	1.18
2004	179	2795	TP14			4		170-180	CAD	r	psh co	1	0.54
2004	179	2795	TP14			4		170-180	CAD	r	psh co	1	2.43
2004	178	3075	TP18			4		160-170	CAD	r	psh co	1	7.46
2004	168	3208	B4			4		180-190	CAD	r	psh co	2	10.28
2004	157	3251	B3/B4		fireplace	5		220-250	CAD	r	psh co	1	6.88
2004	175	2508	B2			4		170-180	CAD	r	shmd1/2	1	2.37
2004	176	3069	TP18			4		150-160	CAD	r	shmd1/2	1	1.5
2004	375	3605	TP22			4		120-130	CAD	r	shmd1/2	1	4.21
2004	168	3208	B4			4		180-190	CAD	r	shmd1/3	1	2.7
2004	554	2545	B4			4		150-160	CAD	r	shmd1/4	1	0.46
2004	553	2836	TP13			5		170-180	CAD	r	shmd1/4	1	3.05
2004	166	2079	TP12			5		170-180	CAD	r	shmd3/5	1	6.14
2004	178	3075	TP18			4		160-170	CAD	r	shmd3/5	1	5.53
2004	180	3610	TP22			4		130-140	CAD	r	shmd3/5	1	8.24
2004	179	2795	TP14			4		170-180	CAD	r	shpr1/2	1	3.68
2004	174	2825	TP13			5		160-170	CAD		bl fr	1	1.11
2004	172	3807	TP19			5		140-150	CAD		bl fr	1	0.54
2004	1096	3220	B4			5		190-200	CE	l	an ap cd	1	1.53
2003	1057	1883	A2			3 intrusive cut		120-130	CE	l	ap	1	0.23
2003	1058	829	TP4			5		190-200	CE	l	ap cd	1	0.39
2004	1101	2825	TP13			5		160-170	CE	l	ap cd	1	0.65
2004	606	3813	TP19			5		150-160	CE	l	ap cd	1	0.27
2004	1094	2566	B6			4		190-200	CE	l	ap cn cd	1	0.9
2003	1035	1910	A1			5		120-130	CE	l	ap co	1	2.21
2004	1114	2560	B1			4		190-200	CE	l	ap co	1	1.2
2003	1029	472	TP4			4		120-130	CE	l	ap cr	1	0.98
2003	1012	479	TP4			4		120-130	CE	l	ap cr	1	0.35
2003	1033	1968	A5			5		130-140	CE	l	ap cr	1	0.23
2004	1102	2535	B3			4		180-190	CE	l	ap cr	1	0.35
2004	1087	2795	TP14			4		170-180	CE	l	ap cr	1	0.5
2004	1087	2795	TP14			4		170-180	CE	l	ap cr	1	1.65
2004	1101	2825	TP13			5		160-170	CE	l	ap cr	1	0.78
2004	1096	3220	B4			5		190-200	CE	l	ap cr	1	0.32
2004	1096	3220	B4			5		190-200	CE	l	ap cr	1	1.61
2004	1099	3807	TP19			5		140-150	CE	l	ap cr	1	0.7
2003	1004	2594	B2			4		190-200	CE	l	bdr fr	1	0.67
2004	1094	2566	B6			4		190-200	CE	l	cn cr	1	2.61
2004	1087	2795	TP14			4		170-180	CE	r	ap	1	1.37
2004	601	3610	TP22			4		130-140	CE	r	ap	1	0.18
2003	1012	479	TP4			4		120-130	CE	r	ap cd	1	0.49
2004	1107	2588	B5			5		200-210	CE	r	ap cd	1	0.31
2004	1087	2795	TP14			4		170-180	CE	r	ap cd	1	0.54
2004	1091	2902	TP14			5		180-190	CE	r	ap cd	1	0.4
2004	1099	3807	TP19			5		140-150	CE	r	ap cd	1	0.7
2003	1026	808	TP4			5		155-170	CE	r	ap co	1	0.99
2003	1041	2134	TP11			4		170-180	CE	r	ap co	1	0.47
2003	1024		TP11			4		180-190	CE	r	ap co	1	0.39
2004	1105	2613	B3			4		200-210	CE	r	ap co	1	2.3
2003	1016	1957	A6			4		130-140	CE	r	ap cr	1	0.29
2004	1093	2508	B2			4		170-180	CE	r	ap cr	1	0.38
2004	1093	2508	B2			4		170-180	CE	r	ap cr	1	0.93
2004	1096	3220	B4			5		190-200	CE	r	ap cr	1	0.63
2004	1096	3220	B4			5		190-200	CE	r	ap cr	1	1.36
2004	1099	3807	TP19			5		140-150	CE	r	ap cr	1	0.37
2004	1113	3818	TP19			5		160-170	CE	r	ap cr	1	2.49
2004	1097	3838	TP19A			5		140-150	CE	r	ap cr	1	0.66
2004	1097	3838	TP19A			5		140-150	CE	r	ap cr	1	0.81
2003	1066	1968	A5			5		130-140	CE	r	cd ap	1	0.28
2004	1104	2624	B2			5		210-230	CE	r	cn cd ap	1	1.7
2004	608	3251	B3/B4		fireplace	5		220-250	CE	r	cn co	1	2.76
2004	608	3251	B3/B4		fireplace	5		220-250	CE		ap cd	1	1.23
2003	1013	1934	A5			4		120-130	CE		ap cr	1	1.21
2004	1091	2902	TP14			5		180-190	CE		ap cr	1	0.86
2003	1019	1858	A1			5		110-120	CE		ap fr	1	0.35
2003	1013	1934	A5			4		120-130	CE		bdr fr	1	0.71
2003	1016	1957	A6			4		130-140	CE		bdr fr	1	0.26
2004	1073	3801	TP19			4		130-140	CE		bdr fr	1	0.42
2004	1087	2795	TP14			4		170-180	CE		cd co	1	4.06
2003	1045	821	TP4			5		180-190	CE		cn cd	1	0.4
2003	1058	829	TP4			5		190-200	CE		cn cd	1	0.68
2003	1010	1883	A2			3 intrusive cut		120-130	CE		cn cd	1	0.65
2003	1010	1883	A2			3 intrusive cut		120-130	CE		cn cd	1	1.41
2003	1028	1920	A3			4		130-140	CE		cn cd	1	0.11
2003	1063	2147	TP11			4		190-200	CE		cn cd	1	0.35
2003	1004	2594	B2			4		190-200	CE		cn cd	1	0.65
2004	1090	2066	TP12			4		160-170	CE		cn cd	1	0.97
2004	1087	2795	TP14			4		170-180	CE		cn cd	1	0.59
2004	1087	2795	TP14			4		170-180	CE		cn cd	1	0.59
2004	1087	2795	TP14			4		170-180	CE		cn cd	1	5.22
2004	1091	2902	TP14			5		180-190	CE		cn cd	1	0.76
2004	1111	3080	TP18			5		170-180	CE		cn cd	1	0.49
2004	608	3251	B3/B4		fireplace	5		220-250	CE		cn cd	1	2
2004	1099	3807	TP19			5		140-150	CE		cn cd l ap cd	1	1.44
2003	1012	479	TP4			4		120-130	CE		cn co	1	0.72
2003	1018	800	TP4			4		140-155	CE		cn co	1	1.48
2003	1015	1896	A4			4		120-130	CE		cn co	1	0.46
2004	1081	2492	B5			4		170-180	CE		cn co	1	2.17
2004	1086	2635	B6			5		210-220	CE		cn co	1	0.2
2004	1085	2666	B6			5		220-230	CE		cn co	1	1.06
2004	1083	2695	B4			4		170-180	CE		cn co	1	1.47
2004	1087	2795	TP14			4		170-180	CE		cn co	1	1.37
2004	1087	2795	TP14			4		170-180	CE		cn co	1	2.32
2004	1087	2795	TP14			4		170-180	CE		cn co	1	4.29
2004	604	2825	TP13			5		160-170	CE		cn co	1	1
2004	1091	2902	TP14			5		180-190	CE		cn co	1	0.93
2004	1091	2902	TP14			5		180-190	CE		cn co	1	0.95
2004	1072	3356	TP20			4		140-150	CE		cn co	1	2.22
2004	1099	3807	TP19			5		140-150	CE		cn co	1	0.29
2004	1096	3220	B4			5		190-200	CE		cn co l ap cd	1	1.95
2004	1097	3838	TP19A			5		140-150	CE		cn co l ap cd	2	4.24
2004	1091	2902	TP14			5		180-190	CE		cn co r ap cd	1	4.99
2003	1116	472	TP4			4		120-130	CE		cn cr	1	1.2
2003	1012	479	TP4			4		120-130	CE		cn cr	1	0.45
2003	1018	800	TP4			4		140-155	CE		cn cr	1	1.69
2003	1013	1934	A5			4		120-130	CE		cn cr	1	0.35
2003	1021	2142	TP11			4		180-190	CE		cn cr	1	1.72
2004	1093	2508	B2			4		170-180	CE		cn cr	1	1.43
2004	1115	2609	B2			4		200-210	CE		cn cr	1	0.75
2004	1112	3069	TP18			4		150-160	CE		cn cr	1	1.25
2004	1103	2600	B3			4		190-200	CE		cn cr fr	1	1.35
2003	1012	479	TP4			4		120-130	CE		cn fr	1	0.39
2003	1027	1856	A5			4		110-120	CE		cn fr	2	0.91
2003	1013	1934	A5			4		120-130	CE		cn fr	1	0.73
2004	1106	2481	B2			3		160-170	CE		cn fr	1	0.85
2003	1008	496	TP4			4		130-140	CE		co	1	1.68
2003	1006	2202	A2			3 intrusive cut		140-150	CE		co	4	7.91
2003	1004	2594	B2			4		190-200	CE		co	2	7.24
2004	1087	2795	TP14			4		170-180	CE		co	1	1.59
2004	1087	2795	TP14			4		170-180	CE		co	1	14.41
2004	1091	2902	TP14			5		180-190	CE		co	1	7.39
2004	1068	3610	TP22			4		130-140	CE		co	1	0.82
2004	1094	2566	B6			4		190-200	CE		co us	1	3.72
2003	1006	2202	A2			3 intrusive cut		140-150	CE		pr ap co	2	0.68
2003	1065	462	TP4			4		110-120	CE		pr ap fr	1	0.17
2003	1052	462	TP4			4		110-120	CE		pr co	1	0.36
2003	1008	496	TP4			4		130-140	CE		pr co	1	0.6
2003	1008	496	TP4			4		130-140	CE		pr co	1	0.66
2003	1038	568	TP5			5		150-170	CE		pr co	1	0.51
2003	1048	927	TP8			5		110-120	CE		pr co	1	0.52
2003	1035	1910	A1			5		120-130	CE		pr co	1	0.8
2003	1032	1943	A1			5		130-140	CE		pr co	1	0.86
2003	1066	1968	A5			5		130-140	CE		pr co	1	0.57
2003	1060	2222	A6		Pit G	4			CE		pr co	1	0.89
2004	1093	2508	B2			4		170-180	CE		pr co	1	0.43
2004	1086	2635	B6			5		210-220	CE		pr co	1	0.52
2004	1101	2825	TP13			5		160-170	CE		pr co	1	0.64
2004	1112	3069	TP18			4		150-160	CE		pr co	1	2.24
2004	1073	3801	TP19			4		130-140	CE		pr co	1	0.43
2004	1109	3813	TP19			5		150-160	CE		pr cr ap l	1	2.44
2003	1064	482	TP4			4		120-130	CE		pr fr	1	0.22
2003	1040	1973	A3			5		140-150	CE		pr fr	1	0.45
2004	1221	2516	B1			4		170-180	CP		prs co	1	0.91
2003	1273	462	TP4			4		110-120	CP/TS		co	1	0.19
2003	1241	462	TP4			4		110-120	CP/TS		co	1	0.45
2003	1241	462	TP4			4		110-120	CP/TS		co	1	0.56
2003	1236	800	TP4			4		140-155	CP/TS		co	1	0.31
2003	1230	1858	A1			5		110-120	CP/TS		co	1	0.52
2003	1164	2222	A6		Pit G	4			CP/TS		co	1	0.44
2003	1164	2222	A6		Pit G	4			CP/TS		co	1	0.65
2004	1265	2466	B3			4		160-170	CP/TS		co	1	0.29
2004	1197	2508	B2			4		170-180	CP/TS		co	1	1.5
2004	1175	2560	B1			4		190-200	CP/TS		co	1	0.46
2004	1161	2795	TP14			4		170-180	CP/TS		co	1	0.56
2004	1161	2795	TP14			4		170-180	CP/TS		prs co	1	0.57
2003	1234	2134	TP11			4		170-180	CP/TS		us fr	1	0.47
2004	1161	2795	TP14			4		170-180	CP1	l	co	1	1.32
2003	1164	2222	A6		Pit G	4			CP1	l	us fr	1	0.24
2003	1186	1858	A1			5		110-120	CP1	r	co	1	1.26
2004	1210	3801	TP19			4		130-140	CP1	r	co	1	0.48
2004	1208	2544	B1			4		180-190	CP1	r	us fr	1	0.89
2003	1165	919	TP8			4		100-110	CP2	l	co	1	0.28
2004	1200	2487	B3			4		170-180	CP2	l	co	1	0.46
2004	1187	3002	TP16			3		160-170	CP2	l	co	1	0.78
2003	1232	1934	A5			4		120-130	CP2	l	prs co	1	0.04
2003	1162	2106	TP11			3		130-140	CP2	l	prs co	1	0.31
2003	1168	472	TP4			4		120-130	CP2	r	co	1	0.76
2003	1235	1910	A1			5		120-130	CP2	r	co	1	0.62
2004	1151	2600	B3			4		190-200	CP2	r	co	1	0.47
2003	1233	2202	A2			3 intrusive cut		140-150	CP2	r	sh co	1	0.28
2003	1168	472	TP4			4		120-130	CP3	l	co	1	1.11
2004	1151	2600	B3			4		190-200	CP3	l	co	1	0.83
2004	1223	2825	TP13			5		160-170	CP3	l	co	1	0.53
2004	1210	3801	TP19			4		130-140	CP3	l	co	1	0.84
2003	1229	2594	B2			4		190-200	CP3	l	prs co	1	0.35
2003	1234	2134	TP11			4		170-180	CP3	r	co	1	0.99
2004	1197	2508	B2			4		170-180	CP3	r	co	1	0.58
2004	1197	2508	B2			4		170-180	CP3	r	co	1	0.84
2004	1219	2566	B6			4		190-200	CP3	r	co	1	0.47
2004	1161	2795	TP14			4		170-180	CP3	r	co	1	0.74
2004	1161	2795	TP14			4		170-180	CP3	r	co	1	1.14
2004	1223	2825	TP13			5		160-170	CP3	r	co	1	0.82
2004	1181	3208	B4			4		180-190	CP3	r	co	1	0.33
2004	1204	3417	TP19			4		120-130	CP3	r	co	1	0.5
2004	1220	3807	TP19			5		140-150	CP3	r	co	1	1.04
2003	1213		TP4			4		120-130	CP4	r	co	1	0.53
2003	1242	1949	A2			3 intrusive cut		130-140	CP5	l	co	1	0.61
2003	1229	2594	B2			4		190-200	CP5	l	co	1	0.49
2004	1214		B6			4		180-190	CP5	l	co	1	0.46
2004	1205	2689	B5			4		170-180	CP5	r	co	1	0.47
2003	1229	2594	B2			4		190-200	CP7	r	co	1	0.29
2003	1212		TP11			4		180-190	CP7	r	co	1	0.28
2004	1231	2588	B5			5		200-210	CP7	r	co	1	0.39
2003	1237	462	TP4			4		110-120	CP8	r	co	1	0.49
2003	1237	462	TP4			4		110-120	CP8		co	1	0.25
2003	1238	1092	TP9			4		140-150	CP8		co	1	0.19
2003	1239	565	TP5			5		140-150	CP9		co	1	0.4
2003	1232	1934	A5			4		120-130	CP9		co	1	0.24
2003	1213		TP4			4		120-130	CPI		us fr	1	0.28
2003	435	444	TP4			3		100-110	CRN	l	mx cd	1	0.36
2003	598	1896	A4			4		120-130	CRN	l	mx cd	1	1.55
2003	445	1910	A1			5		120-130	CRN	l	mx cd	1	2.37
2003	858	1968	A5			5		130-140	CRN	l	mx cd	1	0.63
2003	441	2142	TP11			4		180-190	CRN	l	mx cd	1	0.41
2004	240	2492	B5			4		170-180	CRN	l	mx cd	1	0.55
2004	246	2560	B1			4		190-200	CRN	l	mx cd	1	0.24
2004	447	2566	B6			4		190-200	CRN	l	mx cd	1	0.62
2004	233	2795	TP14			4		170-180	CRN	l	mx cd	1	0.34
2004	248	2825	TP13			5		160-170	CRN	l	mx cd	1	2.43
2004	248	2825	TP13			5		160-170	CRN	l	mx cd	1	3.14
2004	234	2902	TP14			5		180-190	CRN	l	mx cd	1	0.51
2004	234	2902	TP14			5		180-190	CRN	l	mx cd	1	5.86
2004	239	3064	TP18			3		140-150	CRN	l	mx cd	1	2.5
2004	594	3801	TP19			4		130-140	CRN	l	mx cd	1	0.31
2004	236	3829	TP19A			4		120-130	CRN	l	mx cd	1	1.03
2003	433	445	TP4			3		100-110	CRN	r	mx cd	1	0.54
2003	444	496	TP4			4		130-140	CRN	r	mx cd	1	0.56
2003	599	800	TP4			4		140-155	CRN	r	mx cd	1	5.79
2003	436	1883	A2			3 intrusive cut		120-130	CRN	r	mx cd	1	0.81
2004	245	2574	B1			5		200-210	CRN	r	mx cd	2	0.71
2004	238	2583	B6			5		200-210	CRN	r	mx cd	1	1.23
2004	592	2613	B3			4		200-210	CRN	r	mx cd	1	0.24
2004	242	2613	B3			4		200-210	CRN	r	mx cd	1	1.51
2004	234	2902	TP14			5		180-190	CRN	r	mx cd	1	0.36
2004	247	3807	TP19			5		140-150	CRN	r	mx cd	1	0.91
2004	451	3807	TP19			5		140-150	CRN	r	mx cd	1	1.75
2004	449	3417	TP19			4		120-130	CRN		mx cd	1	1.94
2004	595	2902	TP14			5		180-190	CRN		mx cr	1	0.5
2003	430	462	TP4			4		110-120	CRN		mx fr	1	0.47
2004	454	2825	TP13			5		160-170	CRN		mx fr	1	1.12
2004	248	2825	TP13			5		160-170	CRN		mx fr	2	1.22
2004	1327	2695	B4			4		170-180	CRN		sko fr	1	0.65
2004	583	3069	TP18			4		150-160	FIB	l	dsh co	1	4.05
2004	226	2548	B6			4		180-190	FIB	l	dss co	1	2.7
2004	1296	2902	TP14			5		180-190	FIB	l	dss co	1	2.86
2003	1286	1092	TP9			4		140-150	FIB	l	prs co	1	0.36
2004	1292	2508	B2			4		170-180	FIB	l	prs co	1	0.98
2004	584	2508	B2			4		170-180	FIB	l	prs co	1	4.26
2004	#	2795	TP14			4		170-180	FIB	l	prs co	1	0.24
2004	1293	2825	TP13			5		160-170	FIB	l	prs co	1	2.71
2004	1319	3834	TP19A			4		130-140	FIB	l	prs fr	1	0.55
2004	582	2652	B3			5		210-220	FIB	l	prs lt	1	0.55
2004	1292	2508	B2			4		170-180	FIB	l	shds1/6	1	1.49
2004	223	2825	TP13			5		160-170	FIB	l	shmd1/2	1	3.96
2003	419	1920	A3			4		130-140	FIB	l	shmd3/5	1	1.66
2003	418	462	TP4			4		110-120	FIB	l	shpr1/3	1	1.15
2003	579	1883	A2			3 intrusive cut		120-130	FIB	l	shpr1/3	1	2.19
2004	580	2508	B2			4		170-180	FIB	l	shpr1/3	1	1.53
2004	583	3069	TP18			4		150-160	FIB	l	shpr1/3	1	3.52
2004	229	2635	B6			5		210-220	FIB	l	shpr1/5	1	1.08
2004	227	2902	TP14			5		180-190	FIB	r	co	1	6.3
2003	1288	1858	A1			5		110-120	FIB	r	dsh co	1	4.08
2004	225	3208	B4			4		180-190	FIB	r	dsh co	1	5.38
2003	1289	496	TP4			4		130-140	FIB	r	dss co	1	1.72
2003	1287	2147	TP11			4		190-200	FIB	r	dss co	1	0.21
2004	228	2555	B5			5		180-190	FIB	r	prs co	1	0.53
2004	581	2825	TP13			5		160-170	FIB	r	shds1/2	1	4.92
2004	224	2790	TP14			4		160-170	FIB	r	shds1/3	1	2.03
2004	1290	2508	B2			4		170-180	FIB	r	shds1/4	1	1.41
2004	145	2548	B6			4		180-190	FIB	r	shmd3/5	1	4.17
2004	227	2902	TP14			5		180-190	FIB	r	shmd3/5	1	10.42
2003	421	1920	A3			4		130-140	FIB	r	shpr1/2	1	1.63
2004	582	2652	B3			5		210-220	FIB	r	shpr1/2	1	3.48
2003	1288	1858	A1			5		110-120	FIB		sh md fr	1	0.89
2004	230	2499	B6			4		170-180	FIB		shds1/6	1	0.87
2003	297	1949	A2			3 intrusive cut		130-140	FM	l	co	2	13.42
2003	550	1967	A5			5		130-140	FM	l	co	2	30.69
2004	54	2902	TP14			5		180-190	FM	l	co	1	28
2004	54	2902	TP14			5		180-190	FM	l	co	1	81.57
2004	54	2902	TP14			5		180-190	FM	l	co	2	19.63
2003	253	472	TP4			4		120-130	FM	l	dss co	1	25.6
2004	526	2902	TP14			5		180-190	FM	l	dss lt	1	2.86
2003	303	1098	TP9			5		150-160	FM	l	dss me	2	3.78
2003	549	1896	A4			4		120-130	FM	l	prs co	1	10.95
2004	50	3813	TP19			5		150-160	FM	l	prs co	1	21.26
2003	304	492	TP4			4		130-140	FM	l	psh co	2	9.62
2003	299	1081	TP9			4		120-130	FM	l	psh co	3	19.41
2003	289	1934	A5			4		120-130	FM	l	psh co	1	11.04
2003	289	1934	A5			4		120-130	FM	l	psh co	1	14.26
2004	41	2795	TP14			4		170-180	FM	l	psh co	1	11.43
2004	41	2795	TP14			4		170-180	FM	l	psh co	1	14.27
2004	40	3075	TP18			4		160-170	FM	l	psh co	1	29.66
2004	36	3085	TP18			5		180-190	FM	l	psh co	2	17.04
2004	55	3801	TP19			4		130-140	FM	l	psh co	1	43.45
2002	1316	603	TP3			5		200-220	FM	l	sh co	1	15.12
2003	294	472	TP4			4		120-130	FM	l	sh co	1	14.89
2003	294	472	TP4			4		120-130	FM	l	sh co	1	39.84
2003	552	1896	A4			4		120-130	FM	l	sh co	1	8.61
2003	549	1896	A4			4		120-130	FM	l	sh co	1	20.86
2003	550	1967	A5			5		130-140	FM	l	sh co	1	5.92
2003	258	1996	A5			5		140-150	FM	l	sh co	1	5.49
2003	293	2208	A6			4		140-150	FM	l	sh co	2	2.87
2004	47	2508	B2			4		170-180	FM	l	sh co	1	4.25
2004	44	3110	TP15			4		170-180	FM	l	sh co	1	5.87
2004	48	3204	B5			5		180-190	FM	l	sh co	1	20.33
2004	46	2600	B3			4		190-200	FM	l	shds1/2	1	10.82
2004	529	2652	B3			5		210-220	FM	l	shds1/2 lt	1	7.69
2004	527	2825	TP13			5		160-170	FM	l	shds1/2 lt	1	5.36
2003	544	1896	A4			4		120-130	FM	l	shds1/3 lt	1	1.15
2004	55	3801	TP19			4		130-140	FM	l	shmd1/2	1	15.61
2004	64	2555	B5			5		180-190	FM	l	shmd1/6	1	3.54
2003	551	2134	TP11			4		170-180	FM	l	shmd3/5	1	12.67
2004	58	2588	B5			5		200-210	FM	l	shmd4/5	1	14.76
2004	44	3110	TP15			4		170-180	FM	l	shmd4/5	1	11.42
2003	295	1858	A1			5		110-120	FM	l	shpr fr	1	0.38
2003	296	445	TP4			3		100-110	FM	l	shpr1/2	1	6.1
2004	1318	2639	B6			5		210-220	FM	l	shpr1/2	1	17.86
2004	548	2066	TP12			4		160-170	FM	l	shpr1/2 lt	1	4.43
2004	40	3075	TP18			4		160-170	FM	l	shpr1/4	1	7.03
2004	45	2825	TP13			5		160-170	FM	l	shpr1/5	1	5.9
2004	59	3064	TP18			3		140-150	FM	l	shpr3/5	1	1.57
2004	52	3610	TP22			4		130-140	FM	l	shpr3/5	1	9.26
2003	302	2009	TP9			5		170-180	FM	r	co	2	13.59
2004	41	2795	TP14			4		170-180	FM	r	co	2	38.55
2004	54	2902	TP14			5		180-190	FM	r	co	1	59.53
2004	41	2795	TP14			4		170-180	FM	r	dsh co	2	26.35
2004	47	2508	B2			4		170-180	FM	r	dss co	1	22.78
2003	552	1896	A4			4		120-130	FM	r	dss lt	1	3.84
2004	282	3220	B4			5		190-200	FM	r	dss lt	1	5.71
2003	552	1896	A4			4		120-130	FM	r	pr cd	1	0.9
2004	287	2795	TP14			4		170-180	FM	r	prs co	1	13.04
2004	33	2066	TP12			4		160-170	FM	r	prs cr	1	9.86
2003	294	472	TP4			4		120-130	FM	r	psh co	1	14.5
2003	297	1949	A2			3 intrusive cut		130-140	FM	r	psh co	1	16.4
2003	550	1967	A5			5		130-140	FM	r	psh co	1	14.85
2003	291	2134	TP11			4		170-180	FM	r	psh co	2	7.69
2004	57	2560	B1			4		190-200	FM	r	psh co	1	10.89
2004	286	2594	B2			4		190-200	FM	r	psh co	1	15.33
2004	41	2795	TP14			4		170-180	FM	r	psh co	1	44.62
2004	45	2825	TP13			5		160-170	FM	r	psh co	1	43.62
2004	48	3204	B5			5		180-190	FM	r	psh co	1	39.18
2004	49	3208	B4			4		180-190	FM	r	psh co	1	23.8
2004	37	3251	B3/B4		fireplace	5		220-250	FM	r	psh co	2	22.42
2003	302	2009	TP9			5		170-180	FM	r	sh co	1	4.95
2004	47	2508	B2			4		170-180	FM	r	sh co	1	32.04
2004	57	2560	B1			4		190-200	FM	r	sh co	1	1.51
2004	57	2560	B1			4		190-200	FM	r	sh co	1	13.32
2004	41	2795	TP14			4		170-180	FM	r	sh co	1	1.43
2004	43	3069	TP18			4		150-160	FM	r	sh co	1	5.05
2004	43	3069	TP18			4		150-160	FM	r	sh co	1	6.97
2004	40	3075	TP18			4		160-170	FM	r	sh co	1	5.56
2004	49	3208	B4			4		180-190	FM	r	sh co	1	1.21
2004	53	3807	TP19			5		140-150	FM	r	sh co	1	40.79
2004	65	3818	TP19			5		160-170	FM	r	sh co	1	0.66
2004	34	3829	TP19A			4		120-130	FM	r	sh co	1	15.49
2004	33	2066	TP12			4		160-170	FM	r	shds1/2	1	7.69
2004	47	2508	B2			4		170-180	FM	r	shds1/2	1	5.88
2004	63	2516	B1			4		170-180	FM	r	shds1/2	1	7.25
2003	301	1910	A1			5		120-130	FM	r	shds1/3	1	4.84
2004	41	2795	TP14			4		170-180	FM	r	shds1/3	1	4.77
2003	298	1829	A2			3 intrusive cut		110-120	FM	r	shds1/3 cr	1	3.57
2004	56	2648	B4		burial 2	4		145-152	FM	r	shmd1/2	1	5.99
2004	48	3204	B5			5		180-190	FM	r	shmd4/5	1	3.87
2003	290	1893	A3			4		120-130	FM	r	shpr1/2	1	1.54
2003	422	1920	A3			4		130-140	FM	r	shpr1/2	1	2.59
2004	38	2583	B6			5		200-210	FM	r	shpr1/4	1	7.09
2004	41	2795	TP14			4		170-180	FM	r	shpr1/4	1	8.75
2003	295	1858	A1			5		110-120	FM	r	shpr3/5	1	0.85
2004	60	2609	B2			4		200-210	FM	r	shpr3/5	1	2.48
2004	288	2652	B3			5		210-220	FM	r	shpr3/5	1	10.1
2003	549	1896	A4			4		120-130	FM		ds fr	1	2.63
2004	286	2594	B2			4		190-200	FM		ds fr	1	0.72
2003	292	2202	A2			3 intrusive cut		140-150	FM		dss fr	1	1.59
2004	286	2594	B2			4		190-200	FM		pr fr	1	0.91
2004	62	2910	TP14			5		190-200	FM		pr fr	1	3.24
2004	39	2672	B6		fireplace	5		230-274	FM?		shds1/3	1	2.55
2003	251	492	TP4			4		130-140	HM	l	co	1	21.99
2003	262	2009	TP9			5		170-180	HM	l	co	1	87.25
2003	278	2147	TP11			4		190-200	HM	l	co	1	26.78
2004	27	3075	TP18			4		160-170	HM	l	co	1	14.08
2004	27	3075	TP18			4		160-170	HM	l	co	3	18.3
2004	27	3075	TP18			4		160-170	HM	l	co	2	35.07
2003	252	472	TP4			4		120-130	HM	l	dsh co	1	32.45
2004	17	2583	B6			5		200-210	HM	l	dss co	1	5.18
2004	863	2825	TP13			5		160-170	HM	l	pr fr	1	1.18
2003	265	2208	A6			4		140-150	HM	l	pr hd	1	2.92
2004	29	2066	TP12			4		160-170	HM	l	pr hd	1	4.24
2004	32	2825	TP13			5		160-170	HM	l	pr hd	1	5.55
2004	51	3813	TP19			5		150-160	HM	l	pr hd	1	7.84
2003	255	472	TP4			4		120-130	HM	l	pr tc	1	2.87
2003	267	2005	TP9			5		160-170	HM	l	pr tc	1	3.8
2003	265	2208	A6			4		140-150	HM	l	pr tc	1	2.1
2004	27	3075	TP18			4		160-170	HM	l	pr tc	1	5.32
2004	534	3064	TP18			3		140-150	HM	l	pr tc co	1	1.28
2004	532	2508	B2			4		170-180	HM	l	pr tc fr	1	1.85
2003	543	479	TP4			4		120-130	HM	l	prs co	2	3.94
2003	269	1081	TP9			4		120-130	HM	l	prs co	1	16.13
2003	271	1949	A2			3 intrusive cut		130-140	HM	l	prs co	3	16.4
2004	1	2795	TP14			4		170-180	HM	l	prs co	1	28.66
2003	547	1949	A2			3 intrusive cut		130-140	HM	l	prs fr	1	3.73
2003	255	472	TP4			4		120-130	HM	l	prs hd	1	5.63
2003	542	1896	A4			4		120-130	HM	l	prs hd	1	2.41
2003	267	2005	TP9			5		160-170	HM	l	prs hd	1	3.55
2003	535	2126	TP11			4		160-170	HM	l	prs hd	1	2.07
2004	31	3069	TP18			4		150-160	HM	l	prs hd	1	5.91
2004	28	3251	B3/B4		fireplace	5		220-250	HM	l	prs hd	1	19.22
2003	256	1957	A6			4		130-140	HM	l	prs me	1	2.53
2003	257	1996	A5			5		140-150	HM	l	prs me	1	3.74
2003	539	1819	A5			4		100-110	HM	l	prs tc	1	2.07
2003	542	1896	A4			4		120-130	HM	l	prs tc	1	1.64
2003	251	492	TP4			4		130-140	HM	l	psh co	3	38.75
2003	275	815	TP4			5		170-180	HM	l	psh co	1	8.81
2003	259	1858	A1			5		110-120	HM	l	psh co	1	19.46
2003	542	1896	A4			4		120-130	HM	l	psh co	1	3.56
2003	542	1896	A4			4		120-130	HM	l	psh co	1	13.46
2004	27	3075	TP18			4		160-170	HM	l	psh co	1	42.36
2003	281	445	TP4			3		100-110	HM	l	sh co	1	2.17
2003	280	454	TP4			4		110-120	HM	l	sh co	1	4.03
2003	252	472	TP4			4		120-130	HM	l	sh co	1	29.91
2003	251	492	TP4			4		130-140	HM	l	sh co	1	2.85
2003	271	1949	A2			3 intrusive cut		130-140	HM	l	sh co	4	28.16
2003	262	2009	TP9			5		170-180	HM	l	sh co	1	23.3
2003	278	2147	TP11			4		190-200	HM	l	sh co	1	16.3
2003	279	2222	A6		Pit G	4			HM	l	sh co	1	2.07
2004	2	2487	B3			4		170-180	HM	l	sh co	1	4.06
2004	25	2508	B2			4		170-180	HM	l	sh co	1	92.45
2004	1	2795	TP14			4		170-180	HM	l	sh co	1	1.24
2004	32	2825	TP13			5		160-170	HM	l	sh co	1	13.94
2004	32	2825	TP13			5		160-170	HM	l	sh co	1	21.95
2004	32	2825	TP13			5		160-170	HM	l	sh co	1	79.07
2004	31	3069	TP18			4		150-160	HM	l	sh co	1	14.38
2004	20	3204	B5			5		180-190	HM	l	sh co	1	6.86
2004	30	3807	TP19			5		140-150	HM	l	sh co	2	14.43
2004	30	3807	TP19			5		140-150	HM	l	sh co	3	17.9
2003	538	1934	A5			4		120-130	HM	l	shds1/2	1	0.9
2004	24	2411	B6			4		140-150	HM	l	shds1/2	1	11.76
2004	4	2499	B6			4		170-180	HM	l	shds1/2	1	6.7
2003	536	482	TP4			4		120-130	HM	l	shds1/3 lt	1	1.92
2003	542	1896	A4			4		120-130	HM	l	shds1/3 lt	1	1.25
2003	261	1920	A3			4		130-140	HM	l	shds1/3 lt	1	1.47
2004	31	3069	TP18			4		150-160	HM	l	shds1/3 lt	1	7.56
2004	3	2624	B2			5		210-230	HM	l	shds1/4	1	8.86
2004	42	2795	TP14			4		170-180	HM	l	shds1/4	1	8.64
2003	269	1081	TP9			4		120-130	HM	l	shds1/4 me	1	1.23
2004	16	3610	TP22			4		130-140	HM	l	shds1/5	1	9.8
2003	277	1934	A5			4		120-130	HM	l	shmd1/2	2	5.46
2004	10	3834	TP19A			4		130-140	HM	l	shmd3/5	1	13.27
2004	6	2695	B4			4		170-180	HM	l	shpr me	1	1.58
2003	252	472	TP4			4		120-130	HM	l	shpr1/2	2	18.73
2003	259	1858	A1			5		110-120	HM	l	shpr1/2	1	5.28
2003	276	1883	A2			3 intrusive cut		120-130	HM	l	shpr1/2	1	0.97
2004	533	3801	TP19			4		130-140	HM	l	shpr1/2	1	1.12
2003	260	2142	TP11			4		180-190	HM	l	shpr1/2 fr	1	6.76
2004	7	3801	TP19			4		130-140	HM	l	shpr1/2 fr	1	4.03
2004	8	2600	B3			4		190-200	HM	l	shpr1/3 me	1	6.69
2003	250	1920	A3			4		130-140	HM	l	shpr1/4	1	6.36
2003	255	472	TP4			4		120-130	HM	l	shpr1/6 fr	1	6.03
2003	267	2005	TP9			5		160-170	HM	r	co	1	22.91
2003	262	2009	TP9			5		170-180	HM	r	co	3	54.2
2004	32	2825	TP13			5		160-170	HM	r	co	2	36.04
2003	252	472	TP4			4		120-130	HM	r	co us	1	25.72
2003	546	800	TP4			4		140-155	HM	r	dss	1	4.44
2004	1	2795	TP14			4		170-180	HM	r	dss co	1	24.3
2004	27	3075	TP18			4		160-170	HM	r	dss co	1	16.94
2004	30	3807	TP19			5		140-150	HM	r	dss fr	1	6.54
2004	5	3605	TP22			4		120-130	HM	r	dss lt	1	1.02
2003	250	1920	A3			4		130-140	HM	r	pr hd	1	3.32
2004	8	2600	B3			4		190-200	HM	r	pr hd	1	17.11
2003	545	1920	A3			4		130-140	HM	r	pr tc	1	0.89
2003	254	1920	A3			4		130-140	HM	r	pr tc	1	1.9
2004	19	2487	B3			4		170-180	HM	r	prs co	1	3.1
2004	25	2508	B2			4		170-180	HM	r	prs co	1	6.27
2004	31	3069	TP18			4		150-160	HM	r	prs co	1	3.54
2004	31	3069	TP18			4		150-160	HM	r	prs co	1	8.08
2004	28	3251	B3/B4		fireplace	5		220-250	HM	r	prs co	1	46.25
2004	30	3807	TP19			5		140-150	HM	r	prs co	1	16.92
2003	541	815	TP4			5		170-180	HM	r	prs fr	1	6.15
2004	31	3069	TP18			4		150-160	HM	r	prs lt	1	22.02
2003	1284	454	TP4			4		110-120	HM	r	prs tc	1	6.45
2003	1291	800	TP4			4		140-155	HM	r	prs tc	1	12.8
2004	1294	2600	B3			4		190-200	HM	r	prs tc	1	5.76
2003	268	808	TP4			5		155-170	HM	r	psh co	1	24.41
2003	250	1920	A3			4		130-140	HM	r	psh co	1	35.34
2004	26	2560	B1			4		190-200	HM	r	psh co	1	16.69
2004	285	2652	B3			5		210-220	HM	r	psh co	1	25.54
2004	32	2825	TP13			5		160-170	HM	r	psh co	1	20.12
2004	27	3075	TP18			4		160-170	HM	r	psh co	2	61.17
2003	259	1858	A1			5		110-120	HM	r	sh co	1	12.24
2003	277	1934	A5			4		120-130	HM	r	sh co	1	9.92
2003	256	1957	A6			4		130-140	HM	r	sh co	1	5.12
2003	257	1996	A5			5		140-150	HM	r	sh co	1	6.95
2004	24	2411	B6			4		140-150	HM	r	sh co	1	14.1
2004	25	2508	B2			4		170-180	HM	r	sh co	1	2.92
2004	25	2508	B2			4		170-180	HM	r	sh co	1	9.72
2004	25	2508	B2			4		170-180	HM	r	sh co	1	33.86
2004	11	2566	B6			4		190-200	HM	r	sh co	1	3.17
2004	18	2613	B3			4		200-210	HM	r	sh co	1	16.86
2004	15	2902	TP14			5		180-190	HM	r	sh co	1	1.26
2004	15	2902	TP14			5		180-190	HM	r	sh co	1	3.68
2004	31	3069	TP18			4		150-160	HM	r	sh co	1	7.55
2004	27	3075	TP18			4		160-170	HM	r	sh co	1	3.43
2004	27	3075	TP18			4		160-170	HM	r	sh co	1	4.53
2004	16	3610	TP22			4		130-140	HM	r	sh co	1	10.33
2004	30	3807	TP19			5		140-150	HM	r	sh co	1	4.43
2004	30	3807	TP19			5		140-150	HM	r	sh co	1	18.69
2003	537	2134	TP11			4		170-180	HM	r	shds1/2	1	9.51
2004	28	3251	B3/B4		fireplace	5		220-250	HM	r	shds1/2	1	43.5
2004	35	3829	TP19A			4		120-130	HM	r	shds1/2	1	9.33
2004	61	3834	TP19A			4		130-140	HM	r	shds1/2	1	24.2
2004	533	3801	TP19			4		130-140	HM	r	shds1/2	1	2.86
2004	13	2344	B5			3		110-120	HM	r	shds1/3	1	12.42
2004	577	2825	TP13			5		160-170	HM	r	shds1/3 lt	1	1.41
2004	22	2377	B6			4		120-130	HM	r	shds1/4	1	5.3
2004	21	3615	TP22			5		140-150	HM	r	shds1/4	1	7.63
2004	30	3807	TP19			5		140-150	HM	r	shds1/4	1	4.45
2003	263	1159	TP10			4		110-120	HM	r	shds1/4 me	1	5.64
2004	283	3385	TP20			5		180-220	HM	r	shds1/5 lt	1	4.15
2003	540	1736	A2			2		80-90	HM	r	shmd1/2	1	5.43
2003	537	2134	TP11			4		170-180	HM	r	shmd1/2	1	6.78
2004	10	3834	TP19A			4		130-140	HM	r	shmd3/5	1	11.44
2004	300	2481	B2			3		160-170	HM	r	shpr cr fr	1	0.99
2004	284	2481	B2			3		160-170	HM	r	shpr fr	1	0.99
2003	266	1835	A6			3		110-120	HM	r	shpr1/2	1	1.25
2003	264	1842	A4			4		110-120	HM	r	shpr1/2	1	9.4
2004	12	2823	TP13			4		150-160	HM	r	shpr1/2	1	15.16
2004	23	3208	B4			4		180-190	HM	r	shpr1/2 fr	1	9.9
2003	277	1934	A5			4		120-130	HM	r	shpr1/3	1	9.03
2003	537	2134	TP11			4		170-180	HM	r	shpr1/3 fr	1	2.01
2004	18	2613	B3			4		200-210	HM	r	shpr1/4	1	0.92
2004	29	2066	TP12			4		160-170	HM	r	shpr1/5	1	6.7
2004	14	3064	TP18			3		140-150	HM	r	shpr1/5	1	4.79
2004	25	2508	B2			4		170-180	HM	r	shpr1/5 fr	1	6.43
2004	9	2609	B2			4		200-210	HM	r	shpr1/5 fr	1	5.86
2003	274	1819	A5			4		100-110	HM	r	shpr3/5	1	32.08
2003	273	1875	A6			4		120-130	HM	r	shpr3/5	1	28.31
2003	260	2142	TP11			4		180-190	HM	r	shpr3/5	1	27.14
2004	5	3605	TP22			4		120-130	HM	r	shpr3/5	1	5.67
2003	545	1920	A3			4		130-140	HM		dss co	1	1.66
2003	543	479	TP4			4		120-130	HM		dss fr	1	1.45
2004	26	2560	B1			4		190-200	HM		pr fr	5	7.84
2003	537	2134	TP11			4		170-180	HM		pr hd	1	4.88
2004	857	2544	B1			4		180-190	HM		pr tc fr	1	0.25
2004	531	2566	B6			4		190-200	HM		pr tc fr	1	0.25
2004	7	3801	TP19			4		130-140	HM		shpr fr	1	2.4
2004	530	3610	TP22			4		130-140	HM	l	pr tc fr	1	1.09
2004	13	2344	B5			3		110-120	HM/FM		dss fr	1	1.85
2003	255	472	TP4			4		120-130	HM/FM		end fr	3	13.57
2003	270	1910	A1			5		120-130	HM/FM		end fr	1	4.95
2003	257	1996	A5			5		140-150	HM/FM		end fr	1	1.46
2004	1	2795	TP14			4		170-180	HM/FM		end fr	2	5.86
2004	27	3075	TP18			4		160-170	HM/FM		end fr	3	10.58
2004	528	3169	TP17			4		170-180	HM/FM		shds1/2 lt	1	3.85
2004	450	3220	B4			5		190-200	HY		md3/5	1	0.31
2004	1326	3251	B3/B4		fireplace	5		220-250	MR	l	cd co	1	3.56
2004	247	3807	TP19			5		140-150	MR	l	cd fr	1	1.31
2004	233	2795	TP14			4		170-180	MR	l	co	2	14.61
2003	432	1893	A3			4		120-130	MR	l	cr co	1	1.21
2004	235	2672	B6		fireplace	5		230-274	MR	l	cr co	1	1.76
2004	233	2795	TP14			4		170-180	MR	l	cr co	1	1.81
2004	233	2795	TP14			4		170-180	MR	l	cr co	1	3.24
2004	248	2825	TP13			5		160-170	MR	l	cr co	1	2.5
2004	241	3204	B5			5		180-190	MR	l	cr co	1	0.87
2004	679	2535	B3			4		180-190	MR	l	drm md	1	0.73
2003	430	462	TP4			4		110-120	MR	l	hrm co	2	3.37
2003	438	479	TP4			4		120-130	MR	l	hrm co	1	0.71
2003	439	1920	A3			4		130-140	MR	l	hrm co	1	1.25
2003	431	2222	A6		Pit G	4			MR	l	hrm co	1	9.21
2004	451	3807	TP19			5		140-150	MR	l	hrm co	1	3.01
2004	246	2560	B1			4		190-200	MR	l	md tw	1	0.27
2004	247	3807	TP19			5		140-150	MR	l	md tw	1	1.14
2004	591	2600	B3			4		190-200	MR	l	tw md fr	1	0.22
2003	433	445	TP4			3		100-110	MR	l+r	cr co	2	2.26
2004	233	2795	TP14			4		170-180	MR	r	cr co	1	2.95
2004	233	2795	TP14			4		170-180	MR	r	cr co	1	3.57
2004	249	3075	TP18			4		160-170	MR	r	cr co	1	1.99
2004	243	3208	B4			4		180-190	MR	r	cr co	1	0.62
2004	237	3801	TP19			4		130-140	MR	r	cr co	1	1.07
2004	247	3807	TP19			5		140-150	MR	r	cr co	3	3.5
2004	249	3075	TP18			4		160-170	MR	r	cr ds	1	1.62
2004	249	3075	TP18			4		160-170	MR	r	cr pr	1	0.97
2003	438	479	TP4			4		120-130	MR	r	hrm co	1	0.71
2003	446	1957	A6			4		130-140	MR	r	hrm co	1	0.46
2003	597	2153	TP11			5		200-210	MR	r	hrm co	1	4.15
2003	442	2208	A6			4		140-150	MR	r	hrm co	1	5.27
2004	233	2795	TP14			4		170-180	MR	r	md tw	1	4.98
2004	244	2823	TP13			4		150-160	MR	r	md tw	1	1.99
2004	233	2795	TP14			4		170-180	MR	r	tw cr	1	1.08
2003	434	462	TP4			4		110-120	MR	r	tw md	2	3.27
2003	437	2147	TP11			4		190-200	MR	r	tw md	1	2.27
2003	434	462	TP4			4		110-120	MR	r	tw md fr	1	0.39
2003	743	1805	A1			4		100-110	MR		tw fr	1	0.53
2003	440	1858	A1			5		110-120	MR		tw fr	1	1.36
2004	234	2902	TP14			5		180-190	MR		tw fr	1	0.44
2004	73	2066	TP12			4		160-170	PEC	l	arc co	2	5.94
2004	74	2535	B3			4		180-190	PEC	l	arc co	1	6.2
2003	516	1883	A2			3 intrusive cut		120-130	PEC	l	arc dss co	1	3.61
2003	512	1967	A5			5		130-140	PEC	l	arc dss co	1	3.14
2003	515	1770	A4			4		100-110	PEC	l	arc pr	1	0.37
2003	572	1866	A1/A2/A3/A4		Hearth C1	4		110-120	PEC	l	arc pr	1	3.56
2004	344	2648	B4		burial 2	4		145-152	PEC	l	arc pr	1	0.65
2004	499	2825	TP13			5		160-170	PEC	l	arc pr	1	0.56
2004	82	3069	TP18			4		150-160	PEC	l	arc pr	1	5.81
2004	137	3075	TP18			4		160-170	PEC	l	arc pr	1	1.58
2004	72	3208	B4			4		180-190	PEC	l	arc pr	1	3.25
2004	503	3251	B3/B4		fireplace	5		220-250	PEC	l	arc pr	1	2.83
2004	507	2825	TP13			5		160-170	PEC	l	arc pr sc lt	2	1.45
2003	523	1829	A2			3 intrusive cut		110-120	PEC	l	arc psh co	1	10.38
2004	90	3075	TP18			4		160-170	PEC	l	arc sh fr	1	0.94
2003	510	1996	A5			5		140-150	PEC	l	arc shmd3/5	1	0.82
2004	79	2914	TP14			5		200-210	PEC	l	co	2	28.45
2003	358	1968	A5			5		130-140	PEC	l	gn arc pr	1	5.59
2003	363	1996	A5			5		140-150	PEC	l	gn arc pr	1	1
2003	360	2147	TP11			4		190-200	PEC	l	gn arc pr	1	3.6
2004	77	2062	TP12			4		150-160	PEC	l	gn arc pr	1	3.65
2004	77	2062	TP12			4		150-160	PEC	l	gn arc pr	1	7.31
2004	82	3069	TP18			4		150-160	PEC	l	gn arc pr	2	14.01
2004	90	3075	TP18			4		160-170	PEC	l	gn arc pr	1	5.2
2004	75	3610	TP22			4		130-140	PEC	l	gn arc pr	1	1.55
2004	75	3610	TP22			4		130-140	PEC	l	gn arc pr	2	10.89
2003	347	1858	A1			5		110-120	PEC	l	gn co	1	2.72
2003	508	472	TP4			4		120-130	PEC	l	gn co arc co sc pr	2	17.26
2004	94	2600	B3			4		190-200	PEC	l	gn co arc co sc pr	1	9.19
2003	519	1896	A4			4		120-130	PEC	l	gn co arc pr sc pr	1	14.66
2003	512	1967	A5			5		130-140	PEC	l	gn co arc pr sc pr	1	4.51
2004	85	2508	B2			4		170-180	PEC	l	gn co arc pr sc pr	1	21.88
2004	91	2902	TP14			5		180-190	PEC	l	gn co sc arc pr	1	19.22
2003	512	1967	A5			5		130-140	PEC	l	gn co sc co	2	16.47
2004	91	2902	TP14			5		180-190	PEC	l	gn co sc co arc pr	2	27.83
2004	88	3251	B3/B4		fireplace	5		220-250	PEC	l	gn co sc pr	1	6.34
2004	83	3110	TP15			4		170-180	PEC	l	gn co sc pr arc co	2	31.22
2004	86	3807	TP19			5		140-150	PEC	l	gn co sc pr arc co	2	28.7
2003	357	821	TP4			5		180-190	PEC	l	gn co sc pr arc pr	1	7.64
2004	502	2508	B2			4		170-180	PEC	l	gn co sc pr arc pr	1	3.49
2004	507	2825	TP13			5		160-170	PEC	l	gn co sc pr arc pr	1	2.46
2004	82	3069	TP18			4		150-160	PEC	l	gn co sc pr arc pr	1	5.04
2004	90	3075	TP18			4		160-170	PEC	l	gn co sc pr arc pr	1	0.89
2004	71	3215	B5			5		190-200	PEC	l	gn co sc pr arc pr	1	12.95
2003	347	1858	A1			5		110-120	PEC	l	gn sc pr	1	0.52
2003	347	1858	A1			5		110-120	PEC	l	gn sc pr	1	1.01
2003	360	2147	TP11			4		190-200	PEC	l	gn sc pr	1	5.76
2003	370	2594	B2			4		190-200	PEC	l	gn sc pr	1	5.05
2004	85	2508	B2			4		170-180	PEC	l	gn sc pr	1	18.87
2004	76	2588	B5			5		200-210	PEC	l	gn sc pr	1	1.68
2004	1294	2600	B3			4		190-200	PEC	l	gn sc pr	1	8.71
2004	84	2825	TP13			5		160-170	PEC	l	gn sc pr	1	0.83
2004	90	3075	TP18			4		160-170	PEC	l	gn sc pr	1	10.09
2004	342	3363	TP20			4		150-160	PEC	l	gn sc pr	1	9.87
2004	86	3807	TP19			5		140-150	PEC	l	gn sc pr	1	9.49
2004	86	3807	TP19			5		140-150	PEC	l	gn sc pr	1	14.94
2003	368	496	TP4			4		130-140	PEC	l	sc dhmd1/5	1	3.52
2004	504	2902	TP14			5		180-190	PEC	l	sc dsh	1	9.17
2003	524	1896	A4			4		120-130	PEC	l	sc dsh co	1	5.3
2003	508	472	TP4			4		120-130	PEC	l	sc dss co	1	2.34
2003	365	472	TP4			4		120-130	PEC	l	sc pr	1	2.33
2003	366	1988	A5/A6		hearth E	5		130-150	PEC	l	sc pr	1	0.93
2003	509	2202	A2			3 intrusive cut		140-150	PEC	l	sc pr	1	2.67
2004	94	2600	B3			4		190-200	PEC	l	sc pr	1	3.33
2004	92	2613	B3			4		200-210	PEC	l	sc pr	1	4.46
2004	89	3801	TP19			4		130-140	PEC	l	sc pr arc co	1	13.65
2004	94	2600	B3			4		190-200	PEC	l	sc sh fr	1	9.91
2004	87	2795	TP14			4		170-180	PEC	l	sc sh fr	1	4.74
2004	82	3069	TP18			4		150-160	PEC	l	sc sh fr	1	3.4
2004	82	3069	TP18			4		150-160	PEC	l	sc sh fr	1	4.27
2004	90	3075	TP18			4		160-170	PEC	l	sc sh fr	2	6.09
2004	72	3208	B4			4		180-190	PEC	l	sc sh fr	1	5.49
2004	341	3801	TP19			4		130-140	PEC	l	sc sh fr	1	6.74
2003	522	1875	A6			4		120-130	PEC	l	sc shmd1/3	1	4.49
2003	525	1920	A3			4		130-140	PEC	l	sc shmd1/4	1	5.15
2004	500	2795	TP14			4		170-180	PEC	l	sc shmd1/4	1	3.34
2004	81	3002	TP16			3		160-170	PEC	l	sh co	1	3.64
2004	75	3610	TP22			4		130-140	PEC	l	sh fr	1	1.11
2003	358	1968	A5			5		130-140	PEC	r	arc co	2	3.53
2004	88	3251	B3/B4		fireplace	5		220-250	PEC	r	arc co	1	8.73
2004	75	3610	TP22			4		130-140	PEC	r	arc co	1	7.17
2004	87	2795	TP14			4		170-180	PEC	r	arc dsh	1	8.1
2003	363	1996	A5			5		140-150	PEC	r	arc dsh	1	7.03
2004	90	3075	TP18			4		160-170	PEC	r	arc dss	1	1.47
2003	364	1949	A2			3 intrusive cut		130-140	PEC	r	arc pr	1	1.04
2004	85	2508	B2			4		170-180	PEC	r	arc pr	1	5.7
2004	505	2555	B5			5		180-190	PEC	r	arc pr	1	0.45
2004	506	2613	B3			4		200-210	PEC	r	arc pr	1	0.51
2004	83	3110	TP15			4		170-180	PEC	r	arc pr	1	8.96
2004	72	3208	B4			4		180-190	PEC	r	arc pr	1	5.03
2004	71	3215	B5			5		190-200	PEC	r	arc pr	1	4.26
2004	139	3610	TP22			4		130-140	PEC	r	arc pr	1	8.23
2003	363	1996	A5			5		140-150	PEC	r	co	3	43.85
2003	372	445	TP4			3		100-110	PEC	r	gn arc pr	1	0.49
2003	361	2126	TP11			4		160-170	PEC	r	gn arc pr	1	3
2004	92	2613	B3			4		200-210	PEC	r	gn arc pr	1	3.58
2004	84	2825	TP13			5		160-170	PEC	r	gn arc pr	1	0.43
2003	349	1910	A1			5		120-130	PEC	r	gn cd fr	1	3.8
2003	513	1910	A1			5		120-130	PEC	r	gn co arc co	2	17.45
2003	508	472	TP4			4		120-130	PEC	r	gn co arc co sc pr	2	23.41
2003	514	492	TP4			4		130-140	PEC	r	gn co arc pr sc pr	1	13.7
2003	516	1883	A2			3 intrusive cut		120-130	PEC	r	gn co arc pr sc pr	1	1.26
2003	513	1910	A1			5		120-130	PEC	r	gn co arc pr sc pr	1	3.32
2003	517	1957	A6			4		130-140	PEC	r	gn co arc pr sc pr	2	7.22
2003	512	1967	A5			5		130-140	PEC	r	gn co arc pr sc pr	1	32.14
2004	92	2613	B3			4		200-210	PEC	r	gn co arc pr sc pr	2	14.85
2004	91	2902	TP14			5		180-190	PEC	r	gn co arc pr sc pr	1	11.07
2004	91	2902	TP14			5		180-190	PEC	r	gn co arc pr sc pr	1	23.43
2004	90	3075	TP18			4		160-170	PEC	r	gn co arc pr sc pr	1	1.74
2004	90	3075	TP18			4		160-170	PEC	r	gn co arc pr sc pr	2	4.77
2004	90	3075	TP18			4		160-170	PEC	r	gn co arc pr sc pr	1	9.7
2004	90	3075	TP18			4		160-170	PEC	r	gn co arc pr sc pr	1	12.82
2004	72	3208	B4			4		180-190	PEC	r	gn co arc pr sc pr	1	17.92
2004	75	3610	TP22			4		130-140	PEC	r	gn co arc pr sc pr	1	21.59
2004	343	2652	B3			5		210-220	PEC	r	gn co sc co arc pr	2	25.09
2004	87	2795	TP14			4		170-180	PEC	r	gn co sc pr	1	52.14
2004	70	3204	B5			5		180-190	PEC	r	gn co sc pr	1	7.81
2004	87	2795	TP14			4		170-180	PEC	r	gn co sc pr arc co	1	15.59
2003	352	454	TP4			4		110-120	PEC	r	gn co sc pr arc pr	1	11
2004	87	2795	TP14			4		170-180	PEC	r	gn co sc pr arc pr	1	11.91
2004	74	2535	B3			4		180-190	PEC	r	gn fr	1	2.66
2004	87	2795	TP14			4		170-180	PEC	r	gn fr	1	4.27
2004	82	3069	TP18			4		150-160	PEC	r	gn md	1	3.65
2003	346	1790	A6			3		90-100	PEC	r	gn sc pr	1	5.35
2003	521	1910	A1			5		120-130	PEC	r	gn sc pr	1	4.05
2003	351	2134	TP11			4		170-180	PEC	r	gn sc pr	1	33.23
2003	348	2222	A6		Pit G	4			PEC	r	gn sc pr	1	12.2
2004	66	3064	TP18			3		140-150	PEC	r	gn sc pr	1	6.21
2004	82	3069	TP18			4		150-160	PEC	r	gn sc pr	1	4.12
2004	88	3251	B3/B4		fireplace	5		220-250	PEC	r	gn sc pr	1	26.69
2004	345	?	TP13			4		150-160	PEC	r	gn sc pr	1	3.85
2004	82	3069	TP18			4		150-160	PEC	r	gn sc pr arc co	1	15.88
2003	369	1098	TP9			5		150-160	PEC	r	sc co	1	18.53
2003	513	1910	A1			5		120-130	PEC	r	sc dsh co	2	8.11
2003	518	800	TP4			4		140-155	PEC	r	sc pr	1	0.25
2004	85	2508	B2			4		170-180	PEC	r	sc pr	1	3.6
2004	85	2508	B2			4		170-180	PEC	r	sc pr	1	8.03
2004	69	2624	B2			5		210-230	PEC	r	sc pr	1	4.14
2004	498	2823	TP13			4		150-160	PEC	r	sc pr	1	0.36
2004	340	3068	TP18			4		150-160	PEC	r	sc pr	1	4.42
2004	72	3208	B4			4		180-190	PEC	r	sc pr	1	2.69
2004	71	3215	B5			5		190-200	PEC	r	sc pr	1	5.84
2004	75	3610	TP22			4		130-140	PEC	r	sc pr	1	16.27
2004	86	3807	TP19			5		140-150	PEC	r	sc pr	1	7.45
2003	358	1968	A5			5		130-140	PEC	r	sc sh fr	1	1.87
2004	80	3080	TP18			5		170-180	PEC	r	sc sh fr	1	2.11
2003	367	472	TP4			4		120-130	PEC	r	sc shmd3/5	1	7.21
2004	500	2795	TP14			4		170-180	PEC	r	sc shmd3/5	1	6.23
2004	67	2492	B5			4		170-180	PEC		arc ds	1	0.51
2004	87	2795	TP14			4		170-180	PEC		arc ds fr	1	0.57
2004	73	2066	TP12			4		160-170	PEC		arc pr	1	1.87
2004	68	2684	B4			4		150-170	PEC		arc sh fr	1	4.84
2003	370	2594	B2			4		190-200	PEC		sc fr	1	6.05
2004	78	2750	TP14			2		110-120	PEC		sc fr	1	2.44
2004	455	3605	TP22			4		120-130	PEC		sc fr	1	2.31
2003	368	496	TP4			4		130-140	PEC		sc sh fr	1	1.08
2003	511	1968	A5			5		130-140	PEC		sc sh fr	1	1.05
2003	520	2126	TP11			4		160-170	PEC		sc sh fr	1	10.24
2004	73	2066	TP12			4		160-170	PEC		sc sh fr	1	6.51
2004	93	2492	B5			4		170-180	PEC		sc sh fr	1	1.38
2004	85	2508	B2			4		170-180	PEC		sc sh fr	2	6.62
2004	87	2795	TP14			4		170-180	PEC		sc sh fr	1	1.28
2004	500	2795	TP14			4		170-180	PEC		sc sh fr	1	2.52
2004	84	2825	TP13			5		160-170	PEC		sc sh fr	1	2.31
2004	90	3075	TP18			4		160-170	PEC		sc sh fr	1	2.15
2004	501	3610	TP22			4		130-140	PEC		sc sh fr	1	1.43
2004	73	2066	TP12			4		160-170	PEC		sh fr	2	5.24
2004	74	2535	B3			4		180-190	PEC		sh fr	1	2.45
2004	90	3075	TP18			4		160-170	PEC		sh fr	1	0.72
2004	88	3251	B3/B4		fireplace	5		220-250	PEC		sh fr	1	2.98
2003	1224	482	TP4			4		120-130	PH		co	1	0.36
2003	1202	496	TP4			4		130-140	PH		co	1	0.31
2003	1202	496	TP4			4		130-140	PH		co	1	1.01
2003	1170	576	TP5			5		170-	PH		co	1	0.2
2003	1236	800	TP4			4		140-155	PH		co	1	0.8
2003	1218	1171	TP10			4		140-150	PH		co	1	0.24
2003	1211	1805	A1			4		100-110	PH		co	1	0.8
2003	1183	1842	A4			4		110-120	PH		co	1	0.4
2003	1183	1842	A4			4		110-120	PH		co	1	1.01
2003	1159	1856	A5			4		110-120	PH		co	1	0.99
2003	1230	1858	A1			5		110-120	PH		co	1	0.37
2003	1176	1883	A2			3 intrusive cut		120-130	PH		co	1	0.3
2003	1176	1883	A2			3 intrusive cut		120-130	PH		co	1	1.13
2003	1174	1920	A3			4		130-140	PH		co	1	0.63
2003	1188	1934	A5			4		120-130	PH		co	1	0.64
2003	1173	1968	A5			5		130-140	PH		co	1	0.04
2003	1173	1968	A5			5		130-140	PH		co	1	0.53
2003	1173	1968	A5			5		130-140	PH		co	1	0.75
2003	1153	1978	A4			5		140-150	PH		co	1	0.11
2003	1166	1988	A5/A6		hearth E	5		130-150	PH		co	1	0.97
2003	1166	1988	A5/A6		hearth E	5		130-150	PH		co	1	1.6
2003	1234	2134	TP11			4		170-180	PH		co	1	0.46
2003	1160	2147	TP11			4		190-200	PH		co	1	0.73
2003	1158	2153	TP11			5		200-210	PH		co	1	0.43
2003	1164	2222	A6		Pit G	4			PH		co	1	0.76
2003	1229	2594	B2			4		190-200	PH		co	1	0.42
2003	1229	2594	B2			4		190-200	PH		co	1	0.47
2003	1229	2594	B2			4		190-200	PH		co	1	0.48
2003	1213		TP4			4		120-130	PH		co	1	0.25
2003	1212		TP11			4		180-190	PH		co	1	0.48
2003	1212		TP11			4		180-190	PH		co	1	0.58
2003	1213		TP4			4		120-130	PH		co	1	1.08
2004	1227	2498	B6			4		170-180	PH		co	1	0.26
2004	1203	2499	B6			4		170-180	PH		co	1	0.8
2004	1197	2508	B2			4		170-180	PH		co	1	0.39
2004	1197	2508	B2			4		170-180	PH		co	1	0.45
2004	1197	2508	B2			4		170-180	PH		co	1	0.54
2004	1197	2508	B2			4		170-180	PH		co	1	0.6
2004	1197	2508	B2			4		170-180	PH		co	1	0.68
2004	1197	2508	B2			4		170-180	PH		co	1	0.69
2004	1197	2508	B2			4		170-180	PH		co	1	1.07
2004	1197	2508	B2			4		170-180	PH		co	1	1.13
2004	1221	2516	B1			4		170-180	PH		co	1	0.17
2004	1221	2516	B1			4		170-180	PH		co	1	0.54
2004	1221	2516	B1			4		170-180	PH		co	1	1.43
2004	1208	2544	B1			4		180-190	PH		co	1	0.81
2004	1167	2555	B5			5		180-190	PH		co	1	0.4
2004	1175	2560	B1			4		190-200	PH		co	1	0.74
2004	1219	2566	B6			4		190-200	PH		co	1	1.13
2004	1219	2566	B6			4		190-200	PH		co	1	1.21
2004	1189	2583	B6			5		200-210	PH		co	1	0.58
2004	1231	2588	B5			5		200-210	PH		co	1	0.59
2004	1231	2588	B5			5		200-210	PH		co	1	0.69
2004	1179	2609	B2			4		200-210	PH		co	1	0.25
2004	1205	2689	B5			4		170-180	PH		co	1	0.69
2004	1161	2795	TP14			4		170-180	PH		co	1	0.39
2004	1161	2795	TP14			4		170-180	PH		co	1	0.51
2004	1161	2795	TP14			4		170-180	PH		co	1	1.03
2004	1161	2795	TP14			4		170-180	PH		co	1	1.05
2004	1161	2795	TP14			4		170-180	PH		co	1	1.96
2004	1223	2825	TP13			5		160-170	PH		co	1	0.26
2004	1223	2825	TP13			5		160-170	PH		co	1	0.31
2004	1223	2825	TP13			5		160-170	PH		co	1	0.36
2004	1223	2825	TP13			5		160-170	PH		co	1	0.4
2004	1223	2825	TP13			5		160-170	PH		co	1	0.72
2004	1223	2825	TP13			5		160-170	PH		co	1	1.01
2004	1226	2914	TP14			5		200-210	PH		co	1	0.57
2004	1207	3204	B5			5		180-190	PH		co	1	0.99
2004	1181	3208	B4			4		180-190	PH		co	1	0.68
2004	1181	3208	B4			4		180-190	PH		co	1	0.9
2004	1209	3251	B3/B4		fireplace	5		220-250	PH		co	1	0.96
2004	1182	3610	TP22			4		130-140	PH		co	1	0.42
2004	1182	3610	TP22			4		130-140	PH		co	1	0.42
2004	1182	3610	TP22			4		130-140	PH		co	1	0.45
2004	1210	3801	TP19			4		130-140	PH		co	1	0.29
2004	1220	3807	TP19			5		140-150	PH		co	1	0.24
2004	1220	3807	TP19			5		140-150	PH		co	1	0.67
2004	1216		TP14			5		180-190	PH		co	1	0.14
2004	1216		TP14			5		180-190	PH		co	1	0.32
2004	1216		TP14			5		180-190	PH		co	1	1.52
2003	1157	2134	TP11			4		170-180	PH		co lt	1	0.17
2003	1217	1866	A1/A2/A3/A4		Hearth C1	4		110-120	PH		dsh co	1	0.65
2003	1230	1858	A1			5		110-120	PH		dss co	1	0.36
2003	1229	2594	B2			4		190-200	PH		dss co	1	0.35
2004	1180	2535	B3			4		180-190	PH		dss co	1	0.52
2003	1206	1973	A3			5		140-150	PH		dss lt	1	0.09
2004	1156	3215	B5			5		190-200	PH		prs co	1	0.26
2003	1297	1775	A3			3		100-110	PH		psh co	2	2.07
2003	1163	462	TP4			4		110-120	PHD		co	1	0.19
2003	1237	462	TP4			4		110-120	PHD		co	1	0.7
2003	1178	569	TP5			5		150-170	PHD		co	1	0.51
2003	1201	808	TP4			5		155-170	PHD		co	1	0.13
2003	1201	808	TP4			5		155-170	PHD		co	1	0.7
2003	1169	815	TP4			5		170-180	PHD		co	1	0.34
2003	1190	829	TP4			5		190-200	PHD		co	1	2.8
2003	1211	1805	A1			4		100-110	PHD		co	1	0.58
2003	1159	1856	A5			4		110-120	PHD		co	1	1.29
2003	1230	1858	A1			5		110-120	PHD		co	1	1.39
2003	1176	1883	A2			3 intrusive cut		120-130	PHD		co	1	0.71
2003	1232	1934	A5			4		120-130	PHD		co	1	0.26
2003	1232	1934	A5			4		120-130	PHD		co	1	1.59
2003	1234	2134	TP11			4		170-180	PHD		co	1	0.19
2003	1234	2134	TP11			4		170-180	PHD		co	1	0.6
2003	1234	2134	TP11			4		170-180	PHD		co	1	0.73
2003	1229	2594	B2			4		190-200	PHD		co	1	0.42
2003	1229	2594	B2			4		190-200	PHD		co	1	1.09
2003	1229	2594	B2			4		190-200	PHD		co	1	1.35
2003	1229	2594	B2			4		190-200	PHD		co	1	1.69
2003	1229	2594	B2			4		190-200	PHD		co	1	1.92
2003	1213		TP4			4		120-130	PHD		co	1	0.31
2003	1212		TP11			4		180-190	PHD		co	1	0.34
2003	1212		TP11			4		180-190	PHD		co	1	0.4
2003	1212		TP11			4		180-190	PHD		co	1	0.5
2003	1212		TP11			4		180-190	PHD		co	1	0.56
2003	1213		TP4			4		120-130	PHD		co	1	0.6
2003	1212		TP11			4		180-190	PHD		co	1	0.82
2003	1212		TP11			4		180-190	PHD		co	1	0.95
2003	1212		TP11			4		180-190	PHD		co	1	2.11
2004	1198	2492	B5			4		170-180	PHD		co	1	0.61
2004	1197	2508	B2			4		170-180	PHD		co	1	0.33
2004	1197	2508	B2			4		170-180	PHD		co	1	0.38
2004	1197	2508	B2			4		170-180	PHD		co	1	0.45
2004	1197	2508	B2			4		170-180	PHD		co	1	0.61
2004	1197	2508	B2			4		170-180	PHD		co	1	0.76
2004	1197	2508	B2			4		170-180	PHD		co	1	1.09
2004	1197	2508	B2			4		170-180	PHD		co	1	1.84
2004	1221	2516	B1			4		170-180	PHD		co	1	3.04
2004	1185	2535	B3			4		180-190	PHD		co	1	0.76
2004	1167	2555	B5			5		180-190	PHD		co	1	0.51
2004	1175	2560	B1			4		190-200	PHD		co	1	0.91
2004	1219	2566	B6			4		190-200	PHD		co	1	0.69
2004	1219	2566	B6			4		190-200	PHD		co	1	0.69
2004	1219	2566	B6			4		190-200	PHD		co	1	1.24
2004	1228	2577	B5			5		190-200	PHD		co	1	0.68
2004	1228	2577	B5			5		190-200	PHD		co	1	0.96
2004	1228	2577	B5			5		190-200	PHD		co	1	1.12
2004	1231	2588	B5			5		200-210	PHD		co	1	0.21
2004	1231	2588	B5			5		200-210	PHD		co	1	1.53
2004	1151	2600	B3			4		190-200	PHD		co	1	1.45
2004	1151	2600	B3			4		190-200	PHD		co	1	3.14
2004	1193	2666	B6			5		220-230	PHD		co	1	1.57
2004	1191	2672	B6		fireplace	5		230-274	PHD		co	1	0.31
2004	1177	2695	B4			4		170-180	PHD		co	1	0.88
2004	1161	2795	TP14			4		170-180	PHD		co	1	0.3
2004	1161	2795	TP14			4		170-180	PHD		co	1	0.31
2004	1161	2795	TP14			4		170-180	PHD		co	1	0.53
2004	1161	2795	TP14			4		170-180	PHD		co	1	0.82
2004	1161	2795	TP14			4		170-180	PHD		co	1	0.96
2004	1161	2795	TP14			4		170-180	PHD		co	1	1.08
2004	1161	2795	TP14			4		170-180	PHD		co	1	1.19
2004	1184	2823	TP13			4		150-160	PHD		co	1	0.84
2004	1223	2825	TP13			5		160-170	PHD		co	1	0.26
2004	1223	2825	TP13			5		160-170	PHD		co	1	0.51
2004	1223	2825	TP13			5		160-170	PHD		co	1	0.63
2004	1223	2825	TP13			5		160-170	PHD		co	1	0.63
2004	1223	2825	TP13			5		160-170	PHD		co	1	0.68
2004	1223	2825	TP13			5		160-170	PHD		co	1	0.87
2004	1223	2825	TP13			5		160-170	PHD		co	1	0.9
2004	1223	2825	TP13			5		160-170	PHD		co	1	1.13
2004	1223	2825	TP13			5		160-170	PHD		co	1	1.32
2004	1223	2825	TP13			5		160-170	PHD		co	1	2.35
2004	1207	3204	B5			5		180-190	PHD		co	1	0.93
2004	1181	3208	B4			4		180-190	PHD		co	1	0.34
2004	1181	3208	B4			4		180-190	PHD		co	1	0.91
2004	1181	3208	B4			4		180-190	PHD		co	1	1.54
2004	1181	3208	B4			4		180-190	PHD		co	1	1.77
2004	1156	3215	B5			5		190-200	PHD		co	1	0.33
2004	849	3220	B4			5		190-200	PHD		co	1	0.25
2004	1194	3220	B4			5		190-200	PHD		co	1	0.44
2004	1209	3251	B3/B4		fireplace	5		220-250	PHD		co	1	0.48
2004	1209	3251	B3/B4		fireplace	5		220-250	PHD		co	1	0.67
2004	1172	3408	TP22			4		110-120	PHD		co	1	0.4
2004	1182	3610	TP22			4		130-140	PHD		co	1	0.24
2004	1182	3610	TP22			4		130-140	PHD		co	1	0.73
2004	1220	3807	TP19			5		140-150	PHD		co	1	0.45
2004	1220	3807	TP19			5		140-150	PHD		co	1	0.66
2004	1220	3807	TP19			5		140-150	PHD		co	1	0.88
2004	1222	3834	TP19A			4		130-140	PHD		co	1	0.78
2004	1216		TP14			5		180-190	PHD		co	1	0.57
2004	1214		B6			4		180-190	PHD		co	1	0.67
2004	1214		B6			4		180-190	PHD		co	1	0.74
2004	1216		TP14			5		180-190	PHD		co	1	0.78
2004	1216		TP14			5		180-190	PHD		co	1	0.93
2004	1216		TP14			5		180-190	PHD		co	1	1.06
2004	1216		TP14			5		180-190	PHD		co	1	1.15
2004	1195	2639	B6			5		210-220	PHD		dss co	1	1.6
2003	1152	445	TP4			3		100-110	PHD		prs co	1	1.92
2003	1211	1805	A1			4		100-110	PHD		prs co	1	0.74
2003	1154	1883	A2			3 intrusive cut		120-130	PHD		prs co	1	0.36
2003	1235	1910	A1			5		120-130	PHD		prs co	1	0.73
2003	1225	2064	TP11			2		80-90	PHD		prs co	1	1.12
2004	1197	2508	B2			4		170-180	PHD		prs co	1	1.09
2004	1223	2825	TP13			5		160-170	PHD		prs co	1	0.63
2004	1209	3251	B3/B4		fireplace	5		220-250	PHD		prs co	1	0.37
2004	1171	3818	TP19			5		160-170	PHD		prs co	1	0.96
2004	1214		B6			4		180-190	PHD		prs co	1	0.47
2003	473	1967	A5			5		130-140	PV	l	co	1	2.27
2003	339	1098	TP9			5		150-160	PV	l	il co	5	3.25
2003	473	1967	A5			5		130-140	PV	l	il co	2	13.15
2003	337	1949	A2			3 intrusive cut		130-140	PV	l	il dss co	1	2.27
2004	464	2902	TP14			5		180-190	PV	l	il me fr	1	2
2003	325	1957	A6			4		130-140	PV	l	il prs co	1	3.84
2004	133	2795	TP14			4		170-180	PV	l	il prs co	1	16.26
2004	133	2795	TP14			4		170-180	PV	l	il prs co	1	18.15
2004	134	2902	TP14			5		180-190	PV	l	il prs co	1	5.05
2004	136	3075	TP18			4		160-170	PV	l	il prs co	1	3.99
2004	136	3075	TP18			4		160-170	PV	l	il prs co	1	6.71
2004	104	3615	TP22			5		140-150	PV	l	il prs co	1	11.2
2003	328	1910	A1			5		120-130	PV	l	il prs cr	1	2.07
2003	333	1858	A1			5		110-120	PV	l	il psh co	1	4.07
2003	483	1896	A4			4		120-130	PV	l	il psh co	1	11.13
2003	469	1910	A1			5		120-130	PV	l	il psh co	1	9.46
2003	473	1967	A5			5		130-140	PV	l	il psh co	1	7.27
2003	473	1967	A5			5		130-140	PV	l	il psh co	1	21.71
2003	359	1968	A5			5		130-140	PV	l	il psh co	1	1.53
2004	112	2499	B6			4		170-180	PV	l	il psh co	1	7.77
2004	133	2795	TP14			4		170-180	PV	l	il psh co	1	5.54
2003	487	472	TP4			4		120-130	PV	l	il shds1/2	1	5.93
2003	323	1842	A4			4		110-120	PV	l	il shds1/4	1	1.85
2003	337	1949	A2			3 intrusive cut		130-140	PV	l	il shmd1/2	1	1.56
2004	463	2352	B2			3		110-120	PV	l	il shmd1/2	1	3.14
2004	110	3620	TP22			5		150-160	PV	l	il shmd1/2	1	3.64
2003	491	454	TP4			4		110-120	PV	l	il shmd1/2 lt	1	0.8
2004	458	2508	B2			4		170-180	PV	l	il shmd1/2 lt	1	5.22
2004	457	3610	TP22			4		130-140	PV	l	il shmd1/2 lt	1	1.43
2004	308	2652	B3			5		210-220	PV	l	il shmd3/5	1	0.26
2004	307	3085	TP18			5		180-190	PV	l	il shmd3/5	2	8.39
2004	121	3110	TP15			4		170-180	PV	l	il shmd3/5	1	3.89
2004	305	3220	B4			5		190-200	PV	l	il shmd3/5	1	1.59
2004	125	2075	TP12			4		160-170	PV	l	il shpr4/5	2	4.27
2004	136	3075	TP18			4		160-170	PV	l	il shpr4/5	1	2.76
2004	135	3807	TP19			5		140-150	PV	l	il shpr4/5	1	3.62
2003	314	454	TP4			4		110-120	PV	l	is co	1	13.85
2003	471	1896	A4			4		120-130	PV	l	is co	1	4.84
2003	315	2153	TP11			5		200-210	PV	l	is co	1	10.15
2004	133	2795	TP14			4		170-180	PV	l	is co	1	5.05
2004	133	2795	TP14			4		170-180	PV	l	is co	1	6.08
2004	133	2795	TP14			4		170-180	PV	l	is co	1	8.52
2004	133	2795	TP14			4		170-180	PV	l	is co	1	9.26
2004	134	2902	TP14			5		180-190	PV	l	is co	1	8.67
2004	136	3075	TP18			4		160-170	PV	l	is co	2	7.55
2003	336	1856	A5			4		110-120	PV	l	is ds	1	2.86
2003	473	1967	A5			5		130-140	PV	l	is ds co	1	2.68
2003	491	454	TP4			4		110-120	PV	l	is ds lt	1	3.39
2003	497	1875	A6			4		120-130	PV	l	is ds lt	1	1.56
2003	314	454	TP4			4		110-120	PV	l	is dss co	1	3.53
2004	130	3064	TP18			3		140-150	PV	l	is fr	1	2.25
2003	470	815	TP4			5		170-180	PV	l	is md fr	1	0.46
2003	313	1934	A5			4		120-130	PV	l	is md fr	1	1.48
2004	460	2548	B6			4		180-190	PV	l	is md fr	1	1.33
2003	496	1866	A1/A2/A3/A4		Hearth C1	4		110-120	PV	l	is pr cr	1	2.03
2003	318	1968	A5			5		130-140	PV	l	is pr cr	1	1.46
2003	318	1968	A5			5		130-140	PV	l	is pr fr	1	0.52
2003	312	2222	A6		Pit G	4			PV	l	is pr fr	1	3.07
2003	354	462	TP4			4		110-120	PV	l	is prs	1	3.19
2004	134	2902	TP14			5		180-190	PV	l	is prs	1	5.7
2003	489	1957	A6			4		130-140	PV	l	is prs co	1	1.87
2003	478	479	TP4			4		120-130	PV	l	is prs cr	1	4.38
2003	486	1988	A5/A6		hearth E	5		130-150	PV	l	is prs cr	1	2.31
2003	492	1770	A4			4		100-110	PV	l	is psh	1	2.76
2003	484	1829	A2			3 intrusive cut		110-120	PV	l	is psh co	1	10.07
2004	108	2560	B1			4		190-200	PV	l	is psh co	1	1.1
2004	126	2566	B6			4		190-200	PV	l	is sh	2	4.48
2004	118	3115	TP15			4		180-190	PV	l	is shpr3/5	1	2.66
2004	457	3610	TP22			4		130-140	PV	l	lt pr	1	1.14
2004	133	2795	TP14			4		170-180	PV	l	me pr	1	3.56
2004	124	3069	TP18			4		150-160	PV	l	pb dsh	1	7.48
2003	475	472	TP4			4		120-130	PV	l	pb dsh co	1	4.47
2003	482	2134	TP11			4		170-180	PV	l	pb is ds	1	0.56
2004	466	2508	B2			4		170-180	PV	l	pb lt pr	1	1.76
2004	467	2823	TP13			4		150-160	PV	l	pb lt pr	1	3.5
2004	464	2902	TP14			5		180-190	PV	l	pb lt pr	1	0.62
2003	312	2222	A6		Pit G	4			PV	l	pb lt pr	1	1.37
2003	477	800	TP4			4		140-155	PV	l	pb md	1	1.28
2003	333	1858	A1			5		110-120	PV	l	pb md	1	0.83
2003	479	1920	A3			4		130-140	PV	l	pb md	1	2.81
2003	473	1967	A5			5		130-140	PV	l	pb md	1	5.01
2003	359	1968	A5			5		130-140	PV	l	pb md	1	2.72
2003	330	2009	TP9			5		170-180	PV	l	pb md	1	4.79
2003	362	2126	TP11			4		160-170	PV	l	pb md	1	8.65
2003	334	2142	TP11			4		180-190	PV	l	pb md	1	4.6
2003	371	2144	TP11			4		190-200	PV	l	pb md	1	5.77
2003	332	2208	A6			4		140-150	PV	l	pb md	1	14.7
2003	338	2594	B2			4		190-200	PV	l	pb md	1	0.71
2003	338	2594	B2			4		190-200	PV	l	pb md	1	0.93
2004	107	2492	B5			4		170-180	PV	l	pb md	1	1.79
2004	134	2902	TP14			5		180-190	PV	l	pb md	1	1.24
2004	134	2902	TP14			5		180-190	PV	l	pb md	2	15.86
2004	100	3175	TP17			5		190-200	PV	l	pb md	1	4.92
2004	129	3208	B4			4		180-190	PV	l	pb md	1	4.48
2004	111	3229	B4			5		200-210	PV	l	pb md	1	1.9
2004	115	3242	B4			5		210-220	PV	l	pb md	1	13.66
2004	138	3610	TP22			4		130-140	PV	l	pb md	1	5.24
2004	135	3807	TP19			5		140-150	PV	l	pb md	1	4.38
2004	123	3834	TP19A			4		130-140	PV	l	pb md	1	7.76
2004	122	3838	TP19A			5		140-150	PV	l	pb md	1	9.3
2004	106	2658	B5			5		210-230	PV	l	pb md cr	1	2.72
2003	482	2134	TP11			4		170-180	PV	l	pb me lt	1	3.38
2003	335	1910	A1			5		120-130	PV	l	pb me pr	1	1
2004	127	2577	B5			5		190-200	PV	l	pb me pr	1	0.87
2003	472	2147	TP11			4		190-200	PV	l	pb pr cr	1	1.83
2003	475	472	TP4			4		120-130	PV	l	pb psh co	1	10.45
2004	133	2795	TP14			4		170-180	PV	l	pb psh co	1	10.41
2004	129	3208	B4			4		180-190	PV	l	pb psh co	1	3.04
2004	95	3818	TP19			5		160-170	PV	l	pb sh md	1	2.56
2004	306	2481	B2			3		160-170	PV	l	psh co	1	4.28
2003	331	1996	A5			5		140-150	PV	l	shds1/4	1	5.92
2004	133	2795	TP14			4		170-180	PV	l	shpr3/5	1	5.82
2003	356	482	TP4			4		120-130	PV	r	co	1	6.23
2003	332	2208	A6			4		140-150	PV	r	co	2	10.67
2003	487	472	TP4			4		120-130	PV	r	il co	1	20.64
2003	469	1910	A1			5		120-130	PV	r	il co	2	3.6
2004	134	2902	TP14			5		180-190	PV	r	il co	1	13.16
2004	1295	2902	TP14			5		180-190	PV	r	il co + is prs	3	37.61
2004	136	3075	TP18			4		160-170	PV	r	il dss	1	5.26
2004	135	3807	TP19			5		140-150	PV	r	il dss	1	2.14
2004	1298	2795	TP14			4		170-180	PV	r	il dss co	1	11.01
2004	457	3610	TP22			4		130-140	PV	r	il me pr fr	1	2.26
2004	98	2613	B3			4		200-210	PV	r	il prs co	1	1.88
2004	119	2672	B6		fireplace	5		230-274	PV	r	il prs co	1	14.51
2004	113	3257	B4			5		220-240	PV	r	il prs co	1	7.76
2004	138	3610	TP22			4		130-140	PV	r	il prs co	1	18.36
2003	487	472	TP4			4		120-130	PV	r	il psh co	1	9.39
2003	353	1805	A1			4		100-110	PV	r	il psh co	1	8.44
2003	469	1910	A1			5		120-130	PV	r	il psh co	1	13.35
2003	469	1910	A1			5		120-130	PV	r	il psh co	2	22.83
2003	317	2202	A2			3 intrusive cut		140-150	PV	r	il psh co	1	3.8
2003	311	2222	A6		Pit G	4			PV	r	il psh co	1	3.76
2004	124	3069	TP18			4		150-160	PV	r	il psh co	1	13.24
2004	135	3807	TP19			5		140-150	PV	r	il psh co	1	4.03
2004	866	2613	B3			4		200-210	PV	r	il shds1/5	1	1.56
2003	335	1910	A1			5		120-130	PV	r	il shmd1/2	1	1.82
2003	313	1934	A5			4		120-130	PV	r	il shmd1/2	1	0.82
2003	497	1875	A6			4		120-130	PV	r	il shmd1/2 lt	1	0.53
2004	465	3352	TP20			4		130-140	PV	r	il shmd1/2 lt	1	1.31
2003	326	1957	A6			4		130-140	PV	r	il shmd3/5	1	3.69
2003	473	1967	A5			5		130-140	PV	r	il shmd3/5	1	3.21
2003	318	1968	A5			5		130-140	PV	r	il shmd3/5	1	1.34
2004	131	2508	B2			4		170-180	PV	r	il shmd3/5	1	3.18
2004	462	2902	TP14			5		180-190	PV	r	il shmd3/5	1	3.59
2004	117	3215	B5			5		190-200	PV	r	il shmd3/5	1	6.58
2003	494	800	TP4			4		140-155	PV	r	il shmd4/5	1	0.73
2003	333	1858	A1			5		110-120	PV	r	il shpr3/5	1	4.62
2003	333	1858	A1			5		110-120	PV	r	il shpr4/5	1	8.42
2004	128	2548	B6			4		180-190	PV	r	il shpr4/5	1	4.68
2003	476	492	TP4			4		130-140	PV	r	is co	1	7.39
2003	320	821	TP4			5		180-190	PV	r	is co	1	3.98
2003	337	1949	A2			3 intrusive cut		130-140	PV	r	is co	2	1.48
2003	489	1957	A6			4		130-140	PV	r	is co	1	11.4
2004	114	2836	TP13			5		170-180	PV	r	is co	1	4.87
2004	135	3807	TP19			5		140-150	PV	r	is co	1	2.18
2004	457	3610	TP22			4		130-140	PV	r	is ds fr	1	1.76
2004	130	3064	TP18			3		140-150	PV	r	is dsh fr	1	1.53
2003	488	1943	A1			5		130-140	PV	r	is dss	1	2.12
2004	101	2914	TP14			5		200-210	PV	r	is dss	1	2.44
2004	103	2910	TP14			5		190-200	PV	r	is md co	1	3.58
2004	461	2566	B6			4		190-200	PV	r	is md fr	1	0.71
2003	385	829	TP4			5		190-200	PV	r	is pr cr	1	0.69
2003	493	1896	A4			4		120-130	PV	r	is pr cr	1	0.95
2004	468	3215	B5			5		190-200	PV	r	is pr cr	1	1.35
2004	459	3801	TP19			4		130-140	PV	r	is pr cr	1	2.2
2003	317	2202	A2			3 intrusive cut		140-150	PV	r	is pr fr	1	1.86
2004	132	2535	B3			4		180-190	PV	r	is prs	2	1.05
2004	105	2823	TP13			4		150-160	PV	r	is prs	1	0.39
2004	136	3075	TP18			4		160-170	PV	r	is prs	1	4.67
2004	138	3610	TP22			4		130-140	PV	r	is prs	1	2.75
2003	475	472	TP4			4		120-130	PV	r	is prs co	1	2.86
2003	337	1949	A2			3 intrusive cut		130-140	PV	r	is prs co	1	2.55
2003	473	1967	A5			5		130-140	PV	r	is prs co	1	3.47
2004	134	2902	TP14			5		180-190	PV	r	is prs co	1	8.06
2004	124	3069	TP18			4		150-160	PV	r	is prs co	1	1.76
2004	132	2535	B3			4		180-190	PV	r	is psh	1	9.37
2003	489	1957	A6			4		130-140	PV	r	is psh co	1	0.51
2004	99	3352	TP20			4		130-140	PV	r	is psh cr	1	0.68
2003	316	829	TP4			5		190-200	PV	r	is sh fr	1	6
2003	332	2208	A6			4		140-150	PV	r	is sh fr	1	1.15
2004	96	2695	B4			4		170-180	PV	r	is sh fr	1	0.76
2004	121	3110	TP15			4		170-180	PV	r	is sh fr	1	1.53
2003	324	472	TP4			4		120-130	PV	r	is shmd1/2	1	2.26
2003	319	1805	A1			4		100-110	PV	r	is shmd1/2	1	1.19
2004	861	3801	TP19			4		130-140	PV	r	is shmd3/5	1	7.77
2004	135	3807	TP19			5		140-150	PV	r	is shpr3/5	1	2.19
2003	475	472	TP4			4		120-130	PV	r	pb co	2	7.49
2004	119	2672	B6		fireplace	5		230-274	PV	r	pb co	1	3.86
2003	337	1949	A2			3 intrusive cut		130-140	PV	r	pb dsh	1	2.3
2004	132	2535	B3			4		180-190	PV	r	pb dsh	1	2.52
2003	473	1967	A5			5		130-140	PV	r	pb dsh co	1	8.92
2003	335	1910	A1			5		120-130	PV	r	pb lt pr	1	0.73
2003	485	2119	TP11			4		150-160	PV	r	pb lt pr	1	1.52
2003	490	2134	TP11			4		170-180	PV	r	pb lt pr	1	1.46
2004	1295	2902	TP14			5		180-190	PV	r	pb lt pr	1	3.72
2004	134	2902	TP14			5		180-190	PV	r	pb lt pr end	1	1.97
2003	480	454	TP4			4		110-120	PV	r	pb md	1	6.64
2003	333	1858	A1			5		110-120	PV	r	pb md	1	0.93
2003	333	1858	A1			5		110-120	PV	r	pb md	1	4.45
2003	329	1943	A1			5		130-140	PV	r	pb md	1	4.87
2003	473	1967	A5			5		130-140	PV	r	pb md	1	10.45
2003	355	1973	A3			5		140-150	PV	r	pb md	1	3.58
2004	125	2075	TP12			4		160-170	PV	r	pb md	1	3.51
2004	131	2508	B2			4		170-180	PV	r	pb md	1	4.47
2004	127	2577	B5			5		190-200	PV	r	pb md	1	2.17
2004	97	2588	B5			5		200-210	PV	r	pb md	1	1.71
2004	120	2684	B4			4		150-170	PV	r	pb md	1	3.67
2004	134	2902	TP14			5		180-190	PV	r	pb md	1	4.92
2004	134	2902	TP14			5		180-190	PV	r	pb md	1	11.27
2004	134	2902	TP14			5		180-190	PV	r	pb md	1	11.72
2004	130	3064	TP18			3		140-150	PV	r	pb md	1	1.32
2004	136	3075	TP18			4		160-170	PV	r	pb md	1	4.87
2004	136	3075	TP18			4		160-170	PV	r	pb md	1	5.74
2004	109	3204	B5			5		180-190	PV	r	pb md	1	9.3
2004	138	3610	TP22			4		130-140	PV	r	pb md	1	1.24
2004	135	3807	TP19			5		140-150	PV	r	pb md	1	0.97
2004	135	3807	TP19			5		140-150	PV	r	pb md	1	1.75
2004	122	3838	TP19A			5		140-150	PV	r	pb md	1	1.16
2004	138	3610	TP22			4		130-140	PV	r	pb md fr	1	1.95
2003	481	479	TP4			4		120-130	PV	r	pb me lt	1	0.62
2003	495	2119	TP11			4		150-160	PV	r	pb me pr	1	1.49
2004	310	2548	B6			4		180-190	PV	r	pb me pr	1	0.98
2004	309	3073	TP18			4		160-170	PV	r	pb me pr	1	0.98
2003	332	2208	A6			4		140-150	PV	r	pb prs	1	4.29
2004	102	2790	TP14			4		160-170	PV	r	pb psh co	1	4.84
2004	134	2902	TP14			5		180-190	PV	r	pb psh co	1	6.88
2004	116	3605	TP22			4		120-130	PV	r	pb psh co	2	13.35
2004	123	3834	TP19A			4		130-140	PV	r	pb psh co	1	13.04
2003	475	472	TP4			4		120-130	PV	r	pb psh lt pr	1	4.55
2003	475	472	TP4			4		120-130	PV	r	pb psh lt pr	1	13.93
2003	474	1896	A4			4		120-130	PV	r	pb psh lt pr	1	9.07
2003	355	1973	A3			5		140-150	PV	r	pb psh lt pr	1	5.67
2003	350	2134	TP11			4		170-180	PV	r	pb shco lt pr	1	12.03
2004	133	2795	TP14			4		170-180	PV	r	prs co	1	2.86
2004	133	2795	TP14			4		170-180	PV	r	prs co	1	4.11
2003	322	472	TP4			4		120-130	PV	r	psh co	1	6.33
2003	331	1996	A5			5		140-150	PV	r	psh co	1	6.11
2004	133	2795	TP14			4		170-180	PV	r	psh co	1	12.67
2003	321	1957	A6			4		130-140	PV	r	shds1/4	1	2.67
2004	864	2672	B6		fireplace	5		230-274	PV		il ds	1	4.82
2003	493	1896	A4			4		120-130	PV		il ds fr	1	1.08
2003	327	1988	A5/A6		hearth E	5		130-150	PV		is fr	1	1.48
2004	134	2902	TP14			5		180-190	PV		pb md fr	1	1.68
2004	138	3610	TP22			4		130-140	PV		pb md fr	1	2.72
2003	1022	1934	A5			4		120-130	RB		co	1	0.07
2004	1271	2795	TP14			4		170-180	RB		co	1	0.37
2004	218	2795	TP14			4		170-180	RD	l	co	1	15.62
2004	206	3801	TP19			4		130-140	RD	l	co	1	9.91
2004	217	3813	TP19			5		150-160	RD	l	co	3	8.52
2004	865	2508	B2			4		170-180	RD	l	ds fr	1	0.47
2004	212	2823	TP13			4		150-160	RD	l	dsh co	2	7.91
2004	219	3610	TP22			4		130-140	RD	l	dsh co	1	5.73
2004	216	3807	TP19			5		140-150	RD	l	dsh co	1	6.36
2004	210	2902	TP14			5		180-190	RD	l	dss co	1	2.39
2004	222	3075	TP18			4		160-170	RD	l	dss co	1	0.56
2004	219	3610	TP22			4		130-140	RD	l	dss co	1	1.11
2004	865	2508	B2			4		170-180	RD	l	pr fr	1	0.26
2003	407	492	TP4			4		130-140	RD	l	prs co	1	3.51
2003	406	1835	A6			3		110-120	RD	l	prs co	1	1.34
2003	415	1856	A5			4		110-120	RD	l	prs co	1	0.91
2003	416	1910	A1			5		120-130	RD	l	prs co	1	1.87
2004	215	2786	TP14			3		150-160	RD	l	prs co	1	4.42
2004	205	3615	TP22			5		140-150	RD	l	prs co	1	3.18
2004	216	3807	TP19			5		140-150	RD	l	prs co	1	1.09
2003	415	1856	A5			4		110-120	RD	l	prs lt	1	0.73
2004	216	3807	TP19			5		140-150	RD	l	psh co	1	4.31
2004	209	3829	TP19A			4		120-130	RD	l	psh co	1	6.61
2003	#	462	TP4			4		110-120	RD	l	sh co	1	0.59
2003	586	800	TP4			4		140-155	RD	l	sh co	1	0.3
2003	414	1858	A1			5		110-120	RD	l	sh co	1	2.48
2004	590	2825	TP13			5		160-170	RD	l	shds1/2	1	0.3
2004	214	3807	TP19			5		140-150	RD	l	shds3/5	1	1.8
2004	213	2535	B3			4		180-190	RD	l	shmd1/2	1	1.39
2003	415	1856	A5			4		110-120	RD	l	shmd1/3	1	1.04
2003	417	1829	A2			3 intrusive cut		110-120	RD	l	shmd3/5	1	2.37
2003	420	492	TP4			4		130-140	RD	l	shpr1/2	1	3.34
2004	219	3610	TP22			4		130-140	RD	l	shpr1/2	1	1.08
2004	211	2825	TP13			5		160-170	RD	l	shpr1/4	1	4.91
2003	413	472	TP4			4		120-130	RD	r	co	1	5.85
2003	412	1996	A5			5		140-150	RD	r	dsh co	1	1.71
2003	410	2134	TP11			4		170-180	RD	r	dsh co	1	8.04
2003	414	1858	A1			5		110-120	RD	r	dss co	1	2.53
2003	409	1988	A5/A6		hearth E	5		130-150	RD	r	dss co	1	2.71
2004	220	2508	B2			4		170-180	RD	r	dss co	1	3.82
2004	218	2795	TP14			4		170-180	RD	r	dss co	1	2.95
2004	222	3075	TP18			4		160-170	RD	r	dss co	1	0.64
2003	411	1875	A6			4		120-130	RD	r	prs co	1	3.57
2004	208	2492	B5			4		170-180	RD	r	prs co	1	0.33
2004	213	2535	B3			4		180-190	RD	r	prs co	1	5.51
2004	403	2594	B2			4		190-200	RD	r	prs co	1	1.87
2004	588	3075	TP18			4		160-170	RD	r	prs co	1	0.64
2004	589	3807	TP19			5		140-150	RD	r	prs co	1	3.25
2003	587	1883	A2			3 intrusive cut		120-130	RD	r	prs lt	1	0.99
2003	408	1713	A2			2		70-80	RD	r	psh co	1	3.6
2004	222	3075	TP18			4		160-170	RD	r	psh co	1	1.21
2004	221	3208	B4			4		180-190	RD	r	psh co	1	2.06
2004	404	3220	B4			5		190-200	RD	r	psh co	1	0.98
2004	404	3220	B4			5		190-200	RD	r	psh co	1	1.42
2004	231	2795	TP14			4		170-180	RD	r	sh co	1	1.21
2004	204	2836	TP13			5		170-180	RD	r	sh co	1	0.47
2004	207	3204	B5			5		180-190	RD	r	sh co	1	3.53
2004	221	3208	B4			4		180-190	RD	r	sh co	1	0.34
2004	221	3208	B4			4		180-190	RD	r	sh co	1	0.9
2003	585	568	TP5			5		150-170	RD	r	shds1/2	1	2.5
2003	405	2126	TP11			4		160-170	RD	r	shds4/5	1	2.52
2004	220	2508	B2			4		170-180	RD	r	shpr1/2	1	2.61
2004	220	2508	B2			4		170-180	RD	r	shpr1/4	1	2.98
2004	856	3801	TP19			4		130-140	RD		pr fr	1	0.36
2004	213	2535	B3			4		180-190	RD		prs fr	1	0.36
2004	404	3220	B4			5		190-200	RD		shpr1/5	1	2.73
2004	216	3807	TP19			5		140-150	RD		shpr1/6	1	0.74
2002	1323	383	TP3			4		170-180	shell		us fr	1	2.91
2004	140	2795	TP14			4		170-180	TA	l	co	1	41.69
2004	154	2583	B6			5		200-210	TA	l	dsh co	4	7.18
2004	143	2773	TP14			3		140-150	TA	l	dsh co	1	3.62
2004	860	3251	B3/B4		fireplace	5		220-250	TA	l	dss co	2	2.67
2004	141	2574	B1			5		200-210	TA	l	sh co	1	1.98
2004	142	2577	B5			5		190-200	TA	l	sh md1/3	1	1.75
2004	144	3075	TP18			4		160-170	TA	l	sh md1/3	1	1.79
2004	150	3615	TP22			5		140-150	TA	l	shds1/2	1	3.48
2004	153	3807	TP19			5		140-150	TA	l	shds1/2	1	4.96
2004	428	2652	B3			5		210-220	TA	l	shmd1/2	1	2.2
2004	149	2535	B3			4		180-190	TA	l	shmd1/3	1	3.29
2004	429	3220	B4			5		190-200	TA	l	shmd1/3	1	1.92
2004	575	2790	TP14			4		160-170	TA	l	shmd1/6	1	3.16
2004	152	2487	B3			4		170-180	TA	l	shmd3/5	1	8.14
2004	148	2613	B3			4		200-210	TA	l	shmd3/5	1	0.42
2003	425	1858	A1			5		110-120	TA	l	shmd4/5	1	2.1
2004	428	2652	B3			5		210-220	TA	r	dsh co	1	4.42
2003	423	454	TP4			4		110-120	TA	r	dss co	1	4.9
2003	426	808	TP4			5		155-170	TA	r	dss co	1	3.87
2004	153	3807	TP19			5		140-150	TA	r	dss co	1	5.66
2003	853	462	TP4			4		110-120	TA	r	prs cd	1	2.48
2003	424	2142	TP11			4		180-190	TA	r	prs co	1	7.5
2004	147	2440	B5			4		150-160	TA	r	psh co	1	7.67
2004	146	2825	TP13			5		160-170	TA	r	sh co	1	3.24
2004	146	2825	TP13			5		160-170	TA	r	sh co	1	12.37
2004	427	2594	B2			4		190-200	TA	r	shmd1/3	1	1.65
2004	576	3069	TP18			4		150-160	TA	r	shmd1/3	1	6.59
2004	573	3807	TP19			5		140-150	TA	r	shmd1/3	1	4.14
2003	854	2202	A2			3 intrusive cut		140-150	TA	r	shmd3/5	1	0.41
2004	232	2902	TP14			5		180-190	TA	r	shmd3/5	1	0.8
2004	573	3807	TP19			5		140-150	TA	r	shmd3/5	1	15.18
2004	151	2544	B1			4		180-190	TA	r	shpr fr	1	0.63
2004	574	3075	TP18			4		160-170	TA	r	shpr1/2	1	2.03
2004	578	3075	TP18			4		160-170	TA	r	shpr1/3	1	8.49
2003	423	454	TP4			4		110-120	TA	r	shpr3/5	1	9.17
2003	442	2208	A6			4		140-150	TFR		tw fr	1	0.13
2004	1079	2516	B1			4		170-180	TH	l	sp ap	1	0.19
2003	1066	1968	A5			5		130-140	TH		cn co	1	0.09
2004	1093	2508	B2			4		170-180	TH		cn co	1	0.39
2004	1093	2508	B2			4		170-180	TH		cn co	1	0.67
2004	1102	2535	B3			4		180-190	TH		cn co	1	0.26
2004	1102	2535	B3			4		180-190	TH		cn co	1	0.38
2004	1102	2535	B3			4		180-190	TH		cn co	1	0.46
2004	1102	2535	B3			4		180-190	TH		cn co	1	0.88
2004	1082	2548	B6			4		180-190	TH		cn co	1	0.61
2004	1095	2566	B6			4		190-200	TH		cn co	1	4.15
2004	1103	2600	B3			4		190-200	TH		cn co	1	0.29
2004	1087	2795	TP14			4		170-180	TH		cn co	1	0.23
2004	1087	2795	TP14			4		170-180	TH		cn co	1	0.77
2004	1091	2902	TP14			5		180-190	TH		cn co	1	0.38
2004	1096	3220	B4			5		190-200	TH		cn co	1	0.59
2004	1087	2795	TP14			4		170-180	TH		co	1	1.74
2003	1057	1883	A2			3 intrusive cut		120-130	TH		sp ap	1	0.19
2003	1057	1883	A2			3 intrusive cut		120-130	TH		sp ap	1	0.57
2004	1077	2377	B6			4		120-130	TH		sp ap	1	1.86
2004	603	2566	B6			4		190-200	TH		sp ap	1	0.64
2004	1099	3807	TP19			5		140-150	TH		sp ap	1	1.15
2004	1320	2066	TP12			4		160-170	TH?		cn co	1	0.62
2003	1159	1856	A5			4		110-120	TS1	l	co	1	0.36
2003	1215		TP11			4		180-190	TS1	l	co	1	2.71
2004	1155	2407	B5			4		140-150	TS1	l	co	1	1.2
2004	1192	2902	TP14			5		180-190	TS1	l	co	1	1.89
2004	1194	3220	B4			5		190-200	TS1	l	co	1	0.27
2004	1196	2795	TP14			4		170-180	TS1	l	dss co	1	0.88
2004	1197	2508	B2			4		170-180	TS1	l	psh co	1	0.49
2003	1168	472	TP4			4		120-130	TS1	r	co	1	1.3
2003	1234	2134	TP11			4		170-180	TS1	r	co	1	0.58
2003	1234	2134	TP11			4		170-180	TS1	r	co	1	0.72
2004	1191	2672	B6		fireplace	5		230-274	TS1	r	co	1	2.03
2004	1223	2825	TP13			5		160-170	TS1	r	co	1	0.21
2004	1181	3208	B4			4		180-190	TS1	r	co	1	0.71
2004	1209	3251	B3/B4		fireplace	5		220-250	TS1	r	co	1	0.37
2003	1229	2594	B2			4		190-200	TS1	r	psh co	1	0.78
2004	#	2795	TP14			4		170-180	TS1		co	1	0.22
2004	1207	3204	B5			5		180-190	TS1		prs co	1	0.44
2003	1173	1968	A5			5		130-140	TS2	l	co	1	0.96
2004	1265	2466	B3			4		160-170	TS2	l	co	1	0.33
2004	1223	2825	TP13			5		160-170	TS2	r	co	1	0.52
2004	1181	3208	B4			4		180-190	TS2	r	co	1	0.45
2003	1243	800	TP4			4		140-155	TS3	l	co	1	0.2
2003	1247	1943	A1			5		130-140	TS3	l	co	1	0.17
2003	1242	1949	A2			3 intrusive cut		130-140	TS3	l	co	1	0.38
2003	1244	1996	A5			5		140-150	TS3	l	co	1	0.51
2004	1223	2825	TP13			5		160-170	TS3	l	co	1	0.26
2004	1250	3610	TP22			4		130-140	TS3	l	co	1	0.3
2004	1249	2508	B2			4		170-180	TS3	l	dsh co	1	0.18
2003	1235	1910	A1			5		120-130	TS3	l	sh co	1	0.9
2004	1272	2588	B5			5		200-210	TS3	l	sh co	1	0.15
2004	1246	2498	B6			4		170-180	TS3	r	co	1	0.48
2004	1269	2535	B3			4		180-190	TS3	r	co	1	0.53
2004	1245	2825	TP13			5		160-170	TS3	r	co	1	1.09
2004	1248	2560	B1			4		190-200	TS3	r	dss co	1	0.68
2004	191	2548	B6			4		180-190	UL	l	co	1	9.64
2004	200	2560	B1			4		190-200	UL	l	co	2	6.61
2004	203	2795	TP14			4		170-180	UL	l	co	1	7.02
2004	203	2795	TP14			4		170-180	UL	l	co	1	10.21
2004	183	3075	TP18			4		160-170	UL	l	co	1	2.17
2003	392	1920	A3			4		130-140	UL	l	dsh co	1	2
2004	202	2508	B2			4		170-180	UL	l	dsh co	2	3.5
2003	387	1934	A5			4		120-130	UL	l	dss co	1	0.53
2003	387	1934	A5			4		120-130	UL	l	dss co	1	2.36
2004	185	2823	TP13			4		150-160	UL	l	dss co	1	1.06
2003	399	1920	A3			4		130-140	UL	l	dss md	1	0.74
2004	189	2769	TP14			3		130-140	UL	l	prs co	1	4.27
2003	390	454	TP4			4		110-120	UL	l	psh co	1	4.02
2003	568	1934	A5			4		120-130	UL	l	psh co	1	3.22
2003	394	1957	A6			4		130-140	UL	l	psh co	1	1.44
2004	183	3075	TP18			4		160-170	UL	l	psh co	1	2.44
2004	194	2689	B5			4		170-180	UL	l	shds1/4	1	2.79
2004	195	3829	TP19A			4		120-130	UL	l	shds1/4	1	3.76
2004	181	2672	B6		fireplace	5		230-274	UL	l	shds3/5	1	6.68
2003	570	444	TP4			3		100-110	UL	l	shmd1/2	1	0.23
2003	400	1920	A3			4		130-140	UL	l	shmd1/2	1	2.51
2003	567	1968	A5			5		130-140	UL	l	shmd1/2	1	0.46
2003	566	2086	TP11			3		110-120	UL	l	shmd1/5	1	0.57
2004	199	2535	B3			4		180-190	UL	l	shmd3/5	1	1.82
2004	192	2407	B5			4		140-150	UL	l	shpr fr	1	1.64
2004	401	3605	TP22			4		120-130	UL	l	shpr1/2	1	4.5
2003	391	1996	A5			5		140-150	UL	r	co	1	2.07
2004	202	2508	B2			4		170-180	UL	r	co	2	7.69
2004	203	2795	TP14			4		170-180	UL	r	co	1	10.33
2004	203	2795	TP14			4		170-180	UL	r	co	1	11.72
2004	201	3838	TP19A			5		140-150	UL	r	co	2	14.4
2003	393	1856	A5			4		110-120	UL	r	dsh co	1	1.33
2004	202	2508	B2			4		170-180	UL	r	dsh co	1	0.74
2004	184	2825	TP13			5		160-170	UL	r	dsh co	1	0.7
2004	198	3610	TP22			4		130-140	UL	r	dsh co	1	2.03
2004	187	2600	B3			4		190-200	UL	r	dss co	1	3.23
2004	186	3813	TP19			5		150-160	UL	r	dss co	1	0.55
2004	201	3838	TP19A			5		140-150	UL	r	dss co	1	1.68
2003	396	1087	TP9			4		130-140	UL	r	prs co	1	4.11
2003	397	1968	A5			5		130-140	UL	r	psh co	1	4.89
2004	188	2902	TP14			5		180-190	UL	r	psh co	1	9.54
2004	182	3834	TP19A			4		130-140	UL	r	psh co	2	9.32
2003	398	496	TP4			4		130-140	UL	r	sh co	1	1.26
2004	190	3242	B4			5		210-220	UL	r	sh co	1	1.22
2003	395	1858	A1			5		110-120	UL	r	shds1/3	1	0.41
2003	395	1858	A1			5		110-120	UL	r	shds1/3	1	1.41
2004	402	2790	TP14			4		160-170	UL	r	shds1/3	1	2.32
2004	196	2795	TP14			4		170-180	UL	r	shds1/4	1	3.11
2003	571	927	TP8			5		110-120	UL	r	shmd1/2	1	0.98
2003	565	1866	A1/A2/A3/A4		Hearth C1	4		110-120	UL	r	shmd1/2	1	2.43
2003	564	2144	TP11			4		190-200	UL	r	shmd1/2	1	1.95
2003	569	2134	TP11			4		170-180	UL	r	shmd1/3	1	1.96
2004	561	3251	B3/B4		fireplace	5		220-250	UL	r	shmd1/3	1	0.73
2003	397	1968	A5			5		130-140	UL	r	shmd3/5	1	1.74
2004	199	2535	B3			4		180-190	UL	r	shpr1/2	1	4.5
2004	203	2795	TP14			4		170-180	UL	r	shpr1/4	1	3.65
2004	562	2825	TP13			5		160-170	UL	r	shpr1/5	1	1.19
2004	855	2795	TP14			4		170-180	UL		shmd1/5	1	0.68
2004	1087	2795	TP14			4		170-180	VT	r	ap	1	0.4
2003	1031	815	TP4			5		170-180	VT		ap	1	2.51
2003	1036	1858	A1			5		110-120	VT		ap	1	0.3
2003	1043	1866	A1/A2/A3/A4		Hearth C1	4		110-120	VT		ap	1	0.37
2004	#	2795	TP14			4		170-180	VT		ap cd	1	0.25
2004	1108	3204	B5			5		180-190	VT		ap fr	3	1.81
												1672	7614.14
