# Supplementary material for: Ancient tortoise hunting in the southwest Pacific
Source: Sci Rep. 2016 Dec 6;6:38317. doi: 10.1038/srep38317 (PMC5138842; doi:10.1038/srep38317)
Supplement: Supplementary Table S13 [file srep38317-s4.xls]

## Sheet: Sheet1
Database codes
Season/date	year/date
ID	Specimen identification number
FS	Field sample number
Area	Excavation area
Sq	Excavation square
feat	discrete archaeological feature
Layer	stratigraphic layer
spit	Excavation level (10-20cm)
depth	depth from datum
EL	Skeletal element
SD	Side
POR	Portion
NISP	Number of Identified Specimen
Weight	specimen weight in grams
Skeletal elements (EL)
CRN	cranium
MR	mandible
TFR	unspecified tooth fragment
HY	hyoid
AT	atlas (C1)
AX	axis (C2)
CE	unspecified cervical vertebra
TH	unspecified thoracic vertbra
LM	unspecified lumbar vertebra
SAC	unspecified sacrum vertebra
CA	unspecified caudal vertebra
VT	unspecified vertebra
Shell	carapace/plastron
Dermal	dermal armour
PEC	Pectoral (acromion, scapula dorsal process, glenoid)
CAD	Pectoral (Coracoid)
RB	Rib
PEC	Pectoral (Scapula, glenoid, acromion)
CAD	Coracoid
HM	humerus
UL	ulna
RD	radius
PV	pelvis
FM	femur
TA	tibia
FIB	fibula
MC	metacarpal
CA/TS	carpal/tarsal
AS/CL	astragalocalcanei
PH	proximal and intermediate phalanges
PHD	distal phalange
HM/FM	humerus/femur
LB	unspecified long bone
UN	unidentified fragment
Side
l	left
r	right
Portion
co	complete
us	unspecified
fr	fragment
ep	unidentified epiphysis
cr	cranial
cd	caudal
lt	lateral
me	medial
md	mid
ed	end
cdl	condyle
hd	head
tc	trochanter
mlt	major lateral tuberosity
tb	tubercle
pre	proximal epithysis
dse	distal epithysis
pr	proximal end
ds	distal end
prs	proximal end + < 1/2 shaft
dss	distal end + < 1/2 shaft
psh	proximal end + > 1/2 shaft
dsh	distal end + > 1/2 shaft
sh	shaft
df	diaphysis
dpr	proximal diaphysis
dds	distal diaphysis
dfd	diaphysis + fused proximal epiphysis
dfp	diaphysis + fused distal epiphysis
olc	olecranon
anc	trochlear notch
gn	glenoid
gnb	glenoid + blade
gs	glenoid + spine
bl	blade
ac	acebatulum
is	ishium
il	ilium
pb	pubis
bdr	body fragment
nk	neck
acl	acetabulum + ilium
asc	acetabulum + ishium
acp	acetabulum + pubis
mx	maxillary
fn	frontal
occ	occipital
orb	orbital
pal	palatine
tmp	temporal
lc	lacrimal
inv	incisive
hc	horn core
zgo	zygomatic
par	parietal
nsl	nasal
sko	other skull fragment
tw	tooth row
an	angle
cor	coronoid
ram	ascending ramus
dam	dentary ramus + ascending ramus
hrm	horizontal ramus
drm	dentary ramus
sym	symphysis
ap	articular process
sp	spinous process
cn	vertebra centrum
tsp	transverse spinous process
wn	wing
mdc	medial crest
cp	costal pit
fsa	fossa
arc	acromion
marg	marginal
sc	scapula
